# Supplementary material for: The Wolbachia WalE1 effector alters Drosophila endocytosis
Source: PLoS Pathog. 2024 Mar 28;20(3):e1011245. doi: 10.1371/journal.ppat.1011245 (PMC11003677; doi:10.1371/journal.ppat.1011245)
Supplement: S1 Table — (XLSX) [file ppat.1011245.s005.xlsx]

## Sheet: Sheet1
						JW18X	JW18X	JW18X	JW18	JW18	JW18	TET X	TET X	TET X	TET	TET	TET		JW18-TET
Acc #	UniProt ID	Gene	Protein MW	Species	Protein Name	Num Unique	Peptide Count	% Cov	Num Unique	Peptide Count	% Cov	Num Unique	Peptide Count	% Cov	Num Unique	Peptide Count	% Cov	Num unique	Peptide count	% coverage
Q59E59	Q59E59_DROME	zip	232078	DROME	Zipper, isoform D	3	3	2	108	279	49.9	25	36	16.9	109	246	52.4	-1	33	-2.5
P13395	Q8IGN0_DROME	Past1	61009.7	DROME	RE59368p (Past1)	4	4	7.7	17	21	35	1	1	2.1				17	21	35
Q00963	Q7KJN8_DROME	shot	594597	DROME	Short stop/Kakapo long isoform				17	18	4.6	2	2	0.5	4	4	1	13	14	3.6
D1Z359	Q7KV69_DROME	kst	474051	DROME	Karst, isoform B				18	18	5.3	1	1	0.2	6	6	1.8	12	12	3.5
Q9VUV9	O77290_DROME	rb	127125	DROME	AP-3 complex subunit beta				21	24	21.6	1	1	1	15	16	14.9	6	8	6.7
A1Z8U0	PUF68_DROME	pUf68	67940.2	DROME	Poly(U)-binding-splicing factor half pint				9	12	18.5	2	2	3.6	6	6	14.8	3	6	3.7
Q9V3Y5	H0U2F4_WOLPI	WALBB_550001	44514	WOLPI	Uncharacterized protein	1	1	2.8	5	6	15.2							5	6	15.2
O02649	Q9VQK5_DROME	CG3542	91328.4	DROME	CG3542				9	11	14.4				6	6	9.6	3	5	4.8
Q8IGN0	Q9VI14_DROME	CG15187	84768.6	DROME	GH12404p				7	8	10.9				3	3	5.4	4	5	5.5
P05990	PYR1_DROME	r	246674	DROME	CAD protein	1	1	0.5	24	27	14.6	11	11	5.8	23	23	13.6	1	4	1
P51123	Q9VQ76_DROME	tho2	188510	DROME	LD36155p				16	18	12.6	1	1	0.6	13	14	10.1	3	4	2.5
A8JNU6	MYS9_DROME	jar	143300	DROME	Myosin heavy chain 95F				10	12	9.9				7	8	7.3	3	4	2.6
Q7KSF4	A0A0B4LEV8_DROME	coil	70459.1	DROME	Coilin, isoform E				8	9	17.4	1	1	2.2	5	5	11.8	3	4	5.6
O77290	TFP11_DROME	sip1	94828.4	DROME	Septin-interacting protein 1				6	7	9.9				3	3	5.5	3	4	4.4
Q7KSN8	Q6NP18_DROME	gp210	209895	DROME	LD22358p (Fragment)				8	8	5				4	4	2.6	4	4	2.4
Q9V4D4	Q9VAX8_DROME	CG4849	110651	DROME	CG4849	1	1	1.5	13	14	17.8	2	2	2.5	10	11	15	3	3	2.8
Q95NR4	TAF6_DROME	Taf6	65654.8	DROME	Transcription initiation factor TFIID subunit 6				13	14	32				11	11	25.7	2	3	6.3
Q0E9E2	Q9VI54_DROME	CG1965	102626	DROME	CG1965, isoform A				9	11	11.8				7	8	9.3	2	3	2.5
A0A0B4KFE9	SPT16_DROME	dre4	123584	DROME	FACT complex subunit spt16	4	4	4.2	7	7	8.4	11	11	12.2	4	4	5.4	3	3	3
Q7KJA9	CHDM_DROME	Mi-2	224203	DROME	Chromodomain-helicase-DNA-binding protein Mi-2 homolog	2	2	1.6	6	6	4.4	4	4	2.8	3	3	2.7	3	3	1.7
Q9VXJ0	Q9VHK1_DROME	pyd	187863	DROME	Polychaetoid, isoform J				7	7	5.5	1	1	0.9	4	4	2.5	3	3	3
Q9VQ76	IF4A3_DROME	eIF4AIII	45645.1	DROME	Eukaryotic initiation factor 4A-III	1	1	3	3	3	8.5	1	1	3				3	3	8.5
Q9V3D6	C19L2_DROME	CG9213	78149.5	DROME	CWF19-like protein 2 homolog				4	4	9				1	1	1.5	3	3	7.5
Q24325	Q5U156_DROME	row	143682	DROME	RE01954p	2	2	2.2	3	3	3.6	2	2	2.2				3	3	3.6
P29845	RS27A_DROME	RpS27A	17940.1	DROME	Ubiquitin-40S ribosomal protein S27a	2	2	16	3	3	19.9	1	1	10.3				3	3	19.9
P10987	Q49S20_WOLPI	WD0292	75801.9	WOLPI	Ankyrin domain protein (Fragment)				3	3	4.9							3	3	4.9
Q9VAX8	LVA_DROME	lva	315902	DROME	Protein lava lamp				13	13	6.7	5	5	2.5	11	11	5.8	2	2	0.9
P47825	TOP1_DROME	Top1	111689	DROME	DNA topoisomerase 1				12	18	13.9				13	16	13.9	-1	2	0
Q7KV69	TBB1_DROME	betaTub56D	50147.8	DROME	Tubulin beta-1 chain	2	2	5.8	4	5	10.3	10	12	25.5	3	3	8.5	1	2	1.8
P11147	GAG2_DROME	gag	49250.5	DROME	Retrovirus-related Gag polyprotein from transposon 297				6	6	16.7	2	2	6	4	4	12.6	2	2	4.1
F3YDH0	Q9VM49_DROME	Caper	66482.5	DROME	Caper, isoform A				4	4	8.2				2	2	3.5	2	2	4.7
O97417	Q4V5E9_DROME	CG2807	146708	DROME	RH74732p (Fragment)	1	1	1.5	4	4	4	3	3	3	2	2	1.5	2	2	2.5
Q8MSS1	Q9U5W4_DROME	nop5	57043.3	DROME	CG10206 protein	1	1	4.9	5	5	14.9	1	1	4.9	3	3	9.2	2	2	5.7
P35381	Q8IGP2_DROME	CG6422	78957	DROME	RE55836p				2	2	4.4							2	2	4.4
P49847	Q8IGE9_DROME	lost	58784.1	DROME	RH35990p (Fragment)				4	4	9.9	3	3	6.9	1	2	2.4	3	2	7.5
Q7KN62	Q9W002_DROME	msn	162380	DROME	Misshapen, isoform A	4	4	5.5	3	3	3.5	4	4	4.4	1	1	1.1	2	2	2.4
Q9W0R0	A1Z9E3_DROME	EfTuM	53993	DROME	Elongation factor Tu	3	3	7.2	2	2	5.5	5	6	12.3				2	2	5.5
Q7KJ37	Y2138_DROME	CG32138	133160	DROME	Formin-like protein CG32138	1	1	1	4	4	4.3	3	3	3.4	2	2	1.9	2	2	2.4
Q7KJN8	FLOT1_DROME	Flo1	47135.7	DROME	Flotillin-1	2	2	5.4	3	3	7.7	1	1	2.6	1	1	2.6	2	2	5.1
Q0PQ30	H0U3A7_WOLPI	WALBB_790002	75524	WOLPI	Uncharacterized protein				2	2	3.2							2	2	3.2
Q95TU2	HANG_DROME	hang	213794	DROME	Zinc finger protein hangover				3	3	2				1	1	0.7	2	2	1.3
P29742	Q9VIK7_DROME	CG31678	154526	DROME	LD18032p	1	1	0.7	3	3	2.5	1	1	0.9	1	1	0.9	2	2	1.6
Q9V726	Q32KE1_DROME	CG31738	119963	DROME	RE04201p				4	4	4.9				2	2	2.6	2	2	2.3
Q9VIX4	Q8T9G8_DROME	AlaRS	59581.1	DROME	SD01519p				2	2	5.4	2	2	5.7				2	2	5.4
P49846	H2B_DROME	His2B	13696.1	DROME	Histone H2B				2	3	16.3				1	1	8.9	1	2	7.4
P02828	F6J5W4_DROME	CG4147	26502.1	DROME	CG4147 (Fragment)				2	2	10.3	1	1	5.4				2	2	10.3
P13060	Q7K3M5_DROME	Dhx15	82652.7	DROME	DHX15 ortholog, isoform A				3	3	4.4	2	2	2.9	1	1	1.5	2	2	2.9
P54362	FLII_DROME	fliI	143684	DROME	Protein flightless-1				3	3	2.7				1	1	1	2	2	1.7
A0A0B4K7A5	VIR_DROME	vir	209004	DROME	Protein virilizer				2	2	1.1							2	2	1.1
Q8T6B9	ZCHC8_DROME	CG4622	62405.6	DROME	Zinc finger CCHC domain-containing protein 8 homolog				2	2	3.4							2	2	3.4
O44081	Q0E9E2_DROME	PCB	132676	DROME	Pyruvate carboxylase	12	12	11.4	2	2	1.8	22	24	26	1	1	1.2	1	1	0.6
P30189	Q95TU2_DROME	CG6686	112576	DROME	CG6686, isoform A				10	16	13.1				11	15	15.6	-1	1	-2.5
Q400N2	EF2_DROME	EF2	94459.8	DROME	Elongation factor 2	4	4	4.1	4	4	4.5	10	10	14.6	3	3	3.6	1	1	0.9
Q9VVL7	DKC1_DROME	Nop60B	56831.1	DROME	H/ACA ribonucleoprotein complex subunit 4	2	2	6.3	9	13	23.6	3	3	8.7	10	12	26.4	-1	1	-2.8
Q9V3C0	Q7K3B7_DROME	CG11208	62265.4	DROME	LD40177p	3	3	7.7	3	4	6.5	5	7	12	2	3	4.4	1	1	2.1
Q01989	GNL3_DROME	Ns1	65985.4	DROME	Guanine nucleotide-binding protein-like 3 homolog				5	6	10.5				5	5	9.6	0	1	0.9
Q8MSU4	Q8MQS4_DROME	Reps	96418.1	DROME	GH06923p				8	8	11.8				7	7	11.4	1	1	0.4
Q4QPQ0	Q9VWL0_DROME	Mec2	38667.9	DROME	Mec2	3	3	10.6	4	4	14.6	5	7	17.1	3	3	10	1	1	4.6
Q9VI54	EF1A1_DROME	Ef1alpha48D	50307.4	DROME	Elongation factor 1-alpha 1	4	4	11.9	4	5	16.2	6	9	21.8	4	4	16.2	0	1	0
Q9VKG8	EDC4_DROME	Ge-1	149252	DROME	Enhancer of mRNA-decapping protein 4 homolog				4	5	3.8	2	2	1.8	4	4	3.8	0	1	0
Q2Q3V4	MY31D_DROME	Myo31DF	117096	DROME	Myosin-IA				4	4	4.4				3	3	3.4	1	1	1
Q8IPE8	Q9VW54_DROME	Rpn1	102279	DROME	26S proteasome regulatory complex subunit p97	1	1	1.6	1	1	1.6	7	7	8.4				1	1	1.6
Q9VUA0	H4_DROME	His4	11381.5	DROME	Histone H4				4	5	38.8				3	4	31.1	1	1	7.7
Q8IRG6	PSMD1_DROME	Rpn2	113200	DROME	26S proteasome non-ATPase regulatory subunit 1	1	1	0.9	2	2	2.9	4	4	6.6	1	1	1.5	1	1	1.4
P06603	SSRP1_DROME	Ssrp	81533.5	DROME	FACT complex subunit Ssrp1	3	3	5.8	2	2	3.6	4	4	7.7	1	1	1.5	1	1	2.1
A0A0B4LEV8	Q7KMQ0_DROME	Rpt1	48542.1	DROME	26S proteasome regulatory complex subunit p48B	1	1	3	1	1	3	3	3	8.3				1	1	3
P21187	SDHA_DROME	SdhA	72343.6	DROME	Succinate dehydrogenase [ubiquinone] flavoprotein subunit, mitochondrial	4	4	7.7	1	1	1.7	5	6	9.4				1	1	1.7
Q9VUQ5	Q9VH64_DROME	CG8507	44603.8	DROME	CG8507	1	1	3.2	1	1	2.6	5	5	14.8				1	1	2.6
P28668	O61646_DROME	Srp54	58380.4	DROME	Splicing factor SRp54				4	4	9.6				3	3	8.8	1	1	0.8
Q9XZ21	O76928_DROME	cm	46796.3	DROME	Carmine, isoform A				4	4	13.3				3	3	9.4	1	1	3.9
A1Z9G2	H0U3L2_WOLPI	rho	52501.8	WOLPI	Transcription termination factor Rho	3	3	9.7	1	1	2.5							1	1	2.5
Q6NP53	Q9VN31_DROME	Fip1	78616.1	DROME	Fip1				2	2	2.3				1	1	2.3	1	1	0
Q05825	Q9VU43_DROME	SRm160	107594	DROME	FI04407p				3	4	3.6				3	3	4.9	0	1	-1.3
O97159	Q9VH01_DROME	Bruce	539219	DROME	BIR repeat containing ubiquitin-conjugating enzyme, isoform A				2	2	0.7	1	1	0.3	1	1	0.3	1	1	0.4
Q9VIE8	Q6NP42_DROME	ND75	83201.2	DROME	RE66734p (Fragment)	7	8	10.8	1	1	2.3	5	5	9.2				1	1	2.3
P23226	RS8_DROME	RpS8	23759.6	DROME	40S ribosomal protein S8				3	3	19.7				2	2	13.5	1	1	6.2
P37276	MY61F_DROME	Myo61F	118991	DROME	Myosin-IB				3	3	3.6				2	2	2.9	1	1	0.7
P17336	Q8SZD8_DROME	CG10324	50060	DROME	RE03814p				4	4	18.6				3	3	10.4	1	1	8.2
Q95RV6	RS3_DROME	RpS3	27471.3	DROME	40S ribosomal protein S3				2	2	10.2	2	2	10.2	1	1	4.9	1	1	5.3
Q24560	SPEN_DROME	spen	600005	DROME	Protein split ends				2	2	0.4				1	1	0.2	1	1	0.2
Q9VU76	PEP_DROME	Pep	78048.6	DROME	Zinc finger protein on ecdysone puffs	2	2	4.3	2	2	4.3	2	2	2.9	1	1	1.5	1	1	2.8
Q7KLW9	O16048_DROME	pav	85152.5	DROME	Kinesin-like protein (Fragment)				3	3	5.6				2	2	4.5	1	1	1.1
Q9VNG2	Q967T6_DROME	gag	50738.2	DROME	Gag protein				3	3	9.3	1	1	1.8	2	2	7	1	1	2.3
P54385	CPSF4_DROME	Clp	33500.6	DROME	Cleavage and polyadenylation specificity factor subunit 4				2	2	8.4				1	1	3.7	1	1	4.7
Q9VE51	Q8MSQ6_DROME	pea	141965	DROME	SD07467p				2	2	1.8				1	1	1	1	1	0.8
Q7KNF3	CWC22_DROME	ncm	151638	DROME	Pre-mRNA-splicing factor CWC22 homolog				3	3	3.2				2	2	2.3	1	1	0.9
Q9VTY8	Q9VGQ1_DROME	CG5214	49924.5	DROME	CG5214	2	3	4.7	2	2	4.7	3	3	7.5	1	1	3	1	1	1.7
A1ZBJ2	Q9VVU6_DROME	CG6841	105229	DROME	CG6841, isoform A				2	2	2.6				1	1	1.3	1	1	1.3
Q8IRH5	Q9VZ30_DROME	CG11122	385001	DROME	Uncharacterized protein				1	1	0.5							1	1	0.5
Q9NCG0	Q9VTZ0_DROME	tral	69340.4	DROME	GH08269p				1	1	4	2	2	6				1	1	4
Q8IHH1	Q8MYY9_DROME	CG15747	28473.6	DROME	RE44143p				1	1	4.8							1	1	4.8
Q9VV75	Q9VCY1_DROME	CG6937	39561.7	DROME	CG6937				1	1	4.2							1	1	4.2
Q9VR29	SUF_DROME	su(f)	88215.1	DROME	Protein suppressor of forked				2	2	3.5				1	1	2.1	1	1	1.4
O77466	RS14_DROME	RpS14a	16264.9	DROME	40S ribosomal protein S14				3	3	23.8	1	1	6.6	2	2	15.9	1	1	7.9
Q7KPY3	A4ULJ6_WOLPI		92875.4	WOLPI	Vir-like protein B6				1	1	1.8							1	1	1.8
Q8IMW5	GAR1_DROME	CG4038	22665.2	DROME	Probable H/ACA ribonucleoprotein complex subunit 1				2	2	11.4				1	1	7.6	1	1	3.8
Q9Y145	Q9VWQ3_DROME	CG6961	53015.7	DROME	CG6961				3	3	7.6				2	2	5.5	1	1	2.1
P17886	ELOA1_DROME	EloA	71162.6	DROME	Transcription elongation factor B polypeptide 3				2	2	4				1	1	2.3	1	1	1.7
X2JB48	RL22_DROME	RpL22	30610.8	DROME	60S ribosomal protein L22				1	1	4	1	1	4				1	1	4
Q9VP27	RENT1_DROME	Upf1	129914	DROME	Regulator of nonsense transcripts 1 homolog				3	3	3.6				2	2	1.7	1	1	1.9
Q9VQK5	Q6NL34_DROME	WDR79	60498.3	DROME	AT03686p				1	1	1.7							1	1	1.7
Q94885	Q6IJ73_DROME	HDC15749	27829.8	DROME	HDC15749				1	1	3.1	1	2	3.1				1	1	3.1
Q960Y8	Q960Y9_DROME	Su(var)2-HP2	124764	DROME	LD29301p				1	1	1.3							1	1	1.3
Q95U20	Q95RU5_DROME	yrt	77815.8	DROME	LD11531p				1	1	1.4							1	1	1.4
P25439	Q6NPB3_DROME	CG8525	32138.8	DROME	SD14515p				1	1	3.4							1	1	3.4
Q8IPY3	NFS1_DROME	CG12264	51074.6	DROME	Probable cysteine desulfurase, mitochondrial	1	1	2.6	1	1	2.6	1	1	2.8				1	1	2.6
Q9VW26	GAGJ_DROME	gag	62879	DROME	Nucleic-acid-binding protein from mobile element jockey				1	1	2.3							1	1	2.3
P20828	Q9NH72_DROME	rin	74986	DROME	Rasputin				1	1	1.2	1	1	1.2				1	1	1.2
Q7YZ99	Q2PDP6_DROME	CG12877-RC	111739	DROME	FI18136p1				1	1	1.1							1	1	1.1
Q9VHR5	O96739_DROME	gag	40734.1	DROME	Gag protein (Fragment)				1	1	4	1	1	4				1	1	4
Q500Y6	Q7KMR7_DROME	Txl	31818.4	DROME	Thioredoxin-like protein TXL				1	1	3.8							1	1	3.8
Q9NJH0	NXF2_DROME	nxf2	96635.4	DROME	Nuclear RNA export factor 2				2	2	2.7				1	1	1.4	1	1	1.3
Q9VFF0	MED16_DROME	MED16	89979.9	DROME	Mediator of RNA polymerase II transcription subunit 16				1	1	1.1							1	1	1.1
Q9VL70	Q7KHK4_DROME	cg	73773.2	DROME	Comb gap				1	1	1.8							1	1	1.8
Q9VNI8	KP58_DROME	Pitslre	108839	DROME	Serine/threonine-protein kinase PITSLRE				1	1	1.2							1	1	1.2
Q7K3B7	L2GL_DROME	l(2)gl	126893	DROME	Lethal(2) giant larvae protein	1	1	0.9	1	1	0.9							1	1	0.9
Q9VQI9	MIB_DROME	mib1	129874	DROME	E3 ubiquitin-protein ligase mind-bomb				1	1	1.1							1	1	1.1
Q7JR58	Q8IQ71_DROME	dikar	338181	DROME	Dikar, isoform C				1	1	0.4							1	1	0.4
Q7KUB0	MLC2_DROME	Mlc-c	16613.6	DROME	Myosin-2 essential light chain				1	1	8.8							1	1	8.8
Q8MT06	Q960C2_DROME	rhea	171301	DROME	SD07967p				1	1	0.7							1	1	0.7
Q8MQS4	NU301_DROME	E(bx)	300688	DROME	Nucleosome-remodeling factor subunit NURF301				1	1	0.7							1	1	0.7
Q95U38	H0U1H5_WOLPI	rpsT	10025.2	WOLPI	30S ribosomal protein S20				1	1	13.5							1	1	13.5
Q8I0S9	TTC14_DROME	CG6621	99870.9	DROME	Tetratricopeptide repeat protein 14 homolog				1	1	1							1	1	1
P54623	O76867_DROME	EG:100G10.7	90069.1	DROME	EG:100G10.7 protein	1	1	1.3	1	1	1							1	1	1
Q9VT61	RCOR_DROME	CoRest	62696.5	DROME	REST corepressor				1	1	2							1	1	2
Q9VWL0	RAN_DROME	Ran	24708.6	DROME	GTP-binding nuclear protein Ran				1	1	5.1							1	1	5.1
Q7KML2	CEG1A_DROME	CenG1A	108045	DROME	Centaurin-gamma-1A				1	1	1.6							1	1	1.6
P39736	THOC6_DROME	thoc6	39221.6	DROME	THO complex subunit 6				1	1	2.9							1	1	2.9
Q9VIZ3	RS11_DROME	RpS11	18105.4	DROME	40S ribosomal protein S11				1	1	4.5							1	1	4.5
P12613	Q9XYZ6_DROME	CG5808	75470.8	DROME	CG5808				1	1	2.3							1	1	2.3
T2FGD8	Q09J83_WOLPI		93041.6	WOLPI	Vir-like protein B6				1	1	1.8							1	1	1.8
Q9VI14	RS25_DROME	RpS25	13201.6	DROME	40S ribosomal protein S25				1	1	7.7							1	1	7.7
Q9VXQ5	NONA_DROME	nonA	76977.5	DROME	Protein no-on-transient A				1	1	1.7							1	1	1.7
Q5BI86	Q9VUB5_DROME	upSET	336446	DROME	UpSET, isoform A				1	1	0.3							1	1	0.3
Q9VN25	Q9VLI3_DROME	CG12438	27107.9	DROME	IP07829p				1	1	28.6							1	1	28.6
Q9V8R9	Q9V466_DROME	Nup107	97382.8	DROME	BcDNA.LD18761				1	1	2							1	1	2
P20480	H0U315_WOLPI	WALBB_70010	9044.8	WOLPI	Uncharacterized protein				1	1	35.4							1	1	35.4
P08736	RUVB1_DROME	pont	50242.6	DROME	RuvB-like helicase 1				1	1	2.6							1	1	2.6
Q9VKK1	Q9VTL5_DROME	RIOK1	67493.8	DROME	Serine/threonine-protein kinase RIO1				1	1	1.2							1	1	1.2
Q9VHK1	RL24_DROME	RpL24	17520	DROME	60S ribosomal protein L24				1	1	6.5							1	1	6.5
Q9W4C1	A8JNU6_DROME	Nc73EF	122897	DROME	Neural conserved at 73EF, isoform I	9	9	10.5				20	21	25.5				0	0	0
Q9VB10	Q95NR4_DROME	bsf	157261	DROME	Bicoid mRNA stability factor	15	15	11.5	1	1	0.8	21	22	16.9	1	1	0.8	0	0	0
A0A0B4LFW6	HSP7E_DROME	Hsc70-5	74066.7	DROME	Heat shock 70 kDa protein cognate 5	9	11	16.6	4	4	9.5	12	14	23	4	4	8.9	0	0	0.6
P48605	F3YDH0_DROME	Hsc70-3	72261.5	DROME	Heat shock 70-kDa protein cognate 3, isoform E	4	4	7.9	6	6	9.9	9	9	17.8	6	6	12	0	0	-2.1
Q27331	CLH_DROME	Chc	191179	DROME	Clathrin heavy chain	5	5	3.4	14	14	9.8	16	17	11.6	13	14	9.3	1	0	0.5
Q9Y103	Q9VVL7_DROME	CG7430	53085.3	DROME	Dihydrolipoyl dehydrogenase	5	6	14.1	1	1	2.6	9	9	25.2	1	1	2.6	0	0	0
Q7KKI0	TBA1_DROME	alphaTub84B	49908.9	DROME	Tubulin alpha-1 chain	6	6	17.3	5	5	15.6	9	10	28.9	5	5	14.7	0	0	0.9
O46111	SYEP_DROME	Aats-glupro	189413	DROME	Bifunctional glutamate/proline--tRNA ligase	1	1	1.3				9	10	7				0	0	0
Q23978	Q9VIE8_DROME	Acon	85399.2	DROME	Aconitate hydratase, mitochondrial	7	8	11.4				11	13	19.1				0	0	0
A1Z6M0	MA205_DROME	Map205	126670	DROME	205 kDa microtubule-associated protein	3	3	3.7				7	7	8.3				0	0	0
Q8T4G5	CATA_DROME	Cat	57150.1	DROME	Catalase	6	6	14.4	4	4	12.5	8	9	22.3	4	4	10.5	0	0	2
Q6NP18	Q7KLW9_DROME	Prp19	55199.4	DROME	BcDNA.LD02793	1	1	2.2	6	8	19.6	2	2	5.1	8	8	27.5	-2	0	-7.9
Q9VDS7	Q9VNG2_DROME	CG1109	90527	DROME	CG1109, isoform A				7	9	12.3				8	9	13.6	-1	0	-1.3
Q9VD52	Q7KNF3_DROME	Trap1	77419	DROME	Hsp90-related protein TRAP1	2	2	3.9				7	7	12.8				0	0	0
O18404	A1ZBJ2_DROME	CG7461	68368.2	DROME	CG7461, isoform B							11	12	20.4				0	0	0
P22700	Q9NCG0_DROME	cmet	257997	DROME	Kinesin-like kinetochore motor protein CENP-meta				10	10	4.9				10	10	4.9	0	0	0
Q86BM5	X2JB48_DROME	sesB	32909.5	DROME	Stress-sensitive B, isoform E	3	3	10.4	4	4	13.7	6	6	18.7	4	4	12.7	0	0	1
P17210	Q9VP27_DROME	Glg1	124998	DROME	Golgi complex-localized glycoprotein 1, isoform A	5	5	5				8	9	9.2				0	0	0
Q9VW54	Q95U20_DROME	Opa1	107204	DROME	GH13793p	4	4	4.8				8	8	9.8				0	0	0
P84040	BRM_DROME	brm	185091	DROME	ATP-dependent helicase brm				5	5	4.5	1	1	0.6	5	5	4.5	0	0	0
Q26454	Q8IPY3_DROME	Got2	48172.6	DROME	Aspartate aminotransferase	3	3	9				9	10	27.6				0	0	0
Q9W4D2	OAT_DROME	Oat	47312	DROME	Ornithine aminotransferase, mitochondrial	1	1	3				5	5	15.5				0	0	0
Q9VN44	EF1G_DROME	Ef1gamma	48968	DROME	Elongation factor 1-gamma	5	5	15.8	1	1	3	4	4	13.2	1	1	3	0	0	0
Q960X9	Q9VFF0_DROME	UQCR-C1	51874.6	DROME	GH01077p	4	4	10.6				2	2	5.1				0	0	0
Q9VSA3	Q9VL70_DROME	yip2	41610.4	DROME	HL08109p	2	2	6.3				6	6	20.9				0	0	0
Q9VPL0	Q7JR58_DROME	CG6543	31582.6	DROME	CG6543, isoform A	5	6	20				5	5	21.4				0	0	0
Q8MSW0	Q7KUB0_DROME	Idh	46660.8	DROME	Isocitrate dehydrogenase [NADP]							5	6	15.6				0	0	0
Q9V3P6	Q8I0S9_DROME	CG2118	69411.1	DROME	CG2118, isoform B	5	5	9.9				6	6	10.3				0	0	0
Q9U1J0	BX42_DROME	Bx42	61157.3	DROME	Puff-specific protein Bx42	1	1	3.3	5	5	14.3	1	1	3.3	5	5	13.7	0	0	0.6
P35600	Q9VIZ3_DROME	l(2)37Cb	102834	DROME	LD25692p				5	5	6.4				5	5	6.4	0	0	0
Q9VNE0	T2FGD8_DROME	CG4679-RA	74207.3	DROME	FI21483p1	1	1	3.5				6	7	12.4				0	0	0
Q9VM49	Q9VXQ5_DROME	Tcp-1zeta	58246.8	DROME	GH13725p	6	6	12.6				7	7	14.6				0	0	0
Q9W3N9	41_DROME	cora	184169	DROME	Protein 4.1 homolog	3	3	2.3	2	2	1.6	5	5	4.5	2	2	1.9	0	0	-0.3
Q9VHL2	TCPG_DROME	Cctgamma	59395.3	DROME	T-complex protein 1 subunit gamma	1	1	2.2	1	1	2.2	6	6	13.1	1	1	2.2	0	0	0
Q7KW39	VATA2_DROME	Vha68-2	68302.4	DROME	V-type proton ATPase catalytic subunit A isoform 2							4	4	9.3				0	0	0
H0U2F4	Q7KKI0_DROME	Cct5	59279.3	DROME	GM12270p							8	8	17.2				0	0	0
Q9VBU7	Q8T4G5_DROME	CG6512	89701.4	DROME	CG6512, isoform A	5	5	8.7	1	1	1.3	7	7	10.5	1	1	1.3	0	0	0
Q05344	HCD2_DROME	scu	26905.2	DROME	3-hydroxyacyl-CoA dehydrogenase type-2	4	5	21.2				4	4	21.2				0	0	0
Q9VYQ9	ATC1_DROME	Ca-P60A	111702	DROME	Calcium-transporting ATPase sarcoplasmic/endoplasmic reticulum type							5	5	6.4				0	0	0
Q9VJ44	Q86BM5_DROME	Akap200	88133.9	DROME	A kinase anchor protein 200, isoform D	3	3	5.6	2	2	3.9	1	1	1.9	2	2	3.9	0	0	0
O46096	MCM4_DROME	dpa	96611	DROME	DNA replication licensing factor MCM4							6	6	8.3				0	0	0
Q8MRH4	RNP4F_DROME	Rnp4F	106741	DROME	RNA-binding protein 4F	1	1	1.1				4	4	6.5				0	0	0
Q7KMQ0	Q9VN44_DROME	Karybeta3	123562	DROME	FI07923p	1	1	1	1	1	1	5	5	4.8	1	1	1	0	0	0
P91926	Q960X9_DROME	Lon	92768.2	DROME	Lon protease homolog, mitochondrial	1	1	3.5	1	1	1.6	5	5	8.8	1	1	3.5	0	0	-1.9
Q9V3Z4	ACADM_DROME	CG12262	45871.9	DROME	Probable medium-chain specific acyl-CoA dehydrogenase, mitochondrial	2	2	6				5	5	12.6				0	0	0
Q9VWK5	Q8MSW0_DROME	IleRS	141100	DROME	Isoleucyl-tRNA synthetase, isoform A	2	2	1.9				5	5	4.9				0	0	0
Q9VF87	Q9U1J0_DROME	Men-b	66835	DROME	Malic enzyme	3	3	4.8				4	4	5.8				0	0	0
Q9VM33	RFC1_DROME	Gnf1	108616	DROME	Replication factor C subunit 1	1	1	1.4				3	3	4.3				0	0	0
Q7KN75	Q9VNE0_DROME	CG2926	253241	DROME	CG2926, isoform A				2	2	1.7				2	2	2.3	0	0	-0.6
Q9V9E3	Q9W3N9_DROME	CG10932	43470.4	DROME	LD24105p	1	1	2				4	5	13.9				0	0	0
Q960V3	Q9VHL2_DROME	Tcp-1eta	59387.2	DROME	LD47396p	2	2	4.4				6	7	12.9				0	0	0
Q9VHS8	MMSA_DROME	CG17896	55972.9	DROME	Probable methylmalonate-semialdehyde dehydrogenase [acylating], mitochondrial	4	4	10.2				4	4	10				0	0	0
Q4V5E9	Q9VYQ9_DROME	Tango4	52697.4	DROME	LD24662p				3	3	8.1				3	3	8.5	0	0	-0.4
Q8T0Q2	O46096_DROME	D2hgdh	58422.6	DROME	CG3835-RA	3	3	7.7	1	1	3.2	7	8	17.3	1	1	1.5	0	0	1.7
Q9V438	Q9V3Z4_DROME	Rpn5	57748.3	DROME	GH11341p	4	4	8.4				2	2	4				0	0	0
Q9VJH2	Q9VWK5_DROME	Ulp1	172262	DROME	GH15225p				3	3	2.5				3	3	2.5	0	0	0
Q9U5W4	CYFIP_DROME	Sra-1	149262	DROME	Cytoplasmic FMR1-interacting protein	2	2	1.6				3	3	2.6				0	0	0
Q9NJH7	EFGM_DROME	ico	83510.1	DROME	Elongation factor G, mitochondrial							4	4	6				0	0	0
O61380	PREP_DROME	CG3107	119326	DROME	Presequence protease, mitochondrial	2	2	3.3				3	3	4.3				0	0	0
Q9VC06	Q9V438_DROME	CaBP1	46752.4	DROME	Calcium-binding protein 1, isoform A	3	3	7.9				4	4	11.8				0	0	0
Q9W5W8	Q9VJH2_DROME	AspRS-m	121521	DROME	SD02215p							5	5	6.1				0	0	0
Q94522	Q9NJH7_DROME	eIF5B	127205	DROME	IF2 protein							6	6	7.6				0	0	0
Q7K3W2	Q9VC06_DROME	CG11771	81399.3	DROME	LD37516p	1	1	1.4				5	5	7.1				0	0	0
Q8IGP2	Q9W5W8_DROME	CG9577	33818.4	DROME	CG9577	1	1	4.2				3	3	14.7				0	0	0
Q9VZW7	SUCA_DROME	Scsalpha	34389.3	DROME	Succinyl-CoA ligase [ADP/GDP-forming] subunit alpha, mitochondrial	1	1	2.7				5	5	22				0	0	0
P24156	Q7K3W2_DROME	CG8728-RA	61050.6	DROME	CG8728	3	3	8.3				5	5	16.2				0	0	0
P91928	Q9VZW7_DROME	CPT2	75107.7	DROME	CG2107							4	4	7.5				0	0	0
Q94523	L2CC_DROME	l(2)37Cc	30384.1	DROME	Protein l(2)37Cc	4	4	21.4				3	3	15.2				0	0	0
Q8IGA3	MIC60_DROME	Mitofilin	82014.9	DROME	MICOS complex subunit Mic60	1	1	2.2				3	4	4.6				0	0	0
Q8IGE9	Q8MRC3_DROME	cactin	67271.6	DROME	RE14858p				4	4	7.5				4	4	7.6	0	0	-0.1
Q9VH64	TAF9_DROME	e(y)1	29314.7	DROME	Transcription initiation factor TFIID subunit 9				2	2	9.7				2	2	9.4	0	0	0.3
Q8MRC3	Q9W0S7_DROME	Tudor-SN	103101	DROME	LD20211p	1	1	1.6				4	4	5.4				0	0	0
Q27272	M9MRJ4_DROME	Msp300	1.50777e+06	DROME	Muscle-specific protein 300 kDa, isoform G	4	4	0.4				6	6	0.6				0	0	0
A4V4F2	Q9VLX2_DROME	CG7154	95923.2	DROME	CG7154				3	3	4.9				3	3	4.9	0	0	0
O61646	NOM1_DROME	CG9004	99116.4	DROME	Nucleolar MIF4G domain-containing protein 1 homolog				3	3	4.7				3	3	4.7	0	0	0
Q9W0S7	CP190_DROME	Cp190	121680	DROME	Centrosome-associated zinc finger protein CP190	1	1	1.4				3	3	4.1				0	0	0
M9MRJ4	A1ZBB4_DROME	CG30122	140495	DROME	Uncharacterized protein, isoform B							2	2	2.4				0	0	0
Q9VLX2	Q0E993_DROME	ValRS	118255	DROME	Valyl-tRNA synthetase, isoform A	3	3	3.7				3	3	3.7				0	0	0
Q9W020	RS23_DROME	RpS23	16016.8	DROME	40S ribosomal protein S23				2	2	21.7	1	1	7.7	2	2	21.7	0	0	0
Q9W002	1433Z_DROME	14-3-3zeta	28227.8	DROME	14-3-3 protein zeta	1	1	4.8				4	4	18.1				0	0	0
Q9VMA7	MCM6_DROME	Mcm6	92353.7	DROME	DNA replication licensing factor Mcm6							4	4	5.8				0	0	0
Q8INN5	Q7KLW5_DROME	wal	35290.7	DROME	LD07532p (Fragment)	1	1	3.5				5	6	20.3				0	0	0
Q960G3	NACA_DROME	Nacalpha	23021	DROME	Nascent polypeptide-associated complex subunit alpha							2	2	14.7				0	0	0
A1Z9E3	MCM3_DROME	Mcm3	90918.8	DROME	DNA replication licensing factor Mcm3	1	1	1.8				4	4	6.6				0	0	0
Q9W392	Q8T3P0_DROME	P5CDh1	63694.6	DROME	GM01289p	3	3	7.3				3	3	7.1				0	0	0
Q24478	Q1WWF8_DROME	CG5261	24731.9	DROME	IP16013p (Fragment)	1	1	4	2	2	9.4	3	3	16.1	2	2	7.6	0	0	1.8
O76928	CDC37_DROME	Cdc37	45150.1	DROME	Hsp90 co-chaperone Cdc37							2	2	8.5				0	0	0
A1ZBB4	Q0E8J0_DROME	MEP-1	124066	DROME	MEP-1, isoform A				2	2	2.7	1	1	1.4	2	2	2	0	0	0.7
Q8MRS4	Q7YU13_DROME	polybromo	189686	DROME	LD26355p				2	2	1.7	1	1	1	2	2	1.7	0	0	0
Q0E993	Q8IRH0_DROME	Psa	120290	DROME	LP21249p	2	2	2.6				2	2	2.3				0	0	0
Q8T3U2	XPO1_DROME	emb	122800	DROME	Exportin-1	1	1	1				3	3	3.5				0	0	0
Q8T079	CUE_DROME	cue	72623.6	DROME	Protein cueball	3	3	6.1	2	2	3.6	3	3	5.6	2	2	3.6	0	0	0
Q9VI72	TID_DROME	l(2)tid	56137.3	DROME	Protein tumorous imaginal discs, mitochondrial	2	2	5.6	2	2	5.6	1	1	2.7	2	2	5.6	0	0	0
H0U3L2	Y1505_DROME	CG11505	161995	DROME	La-related protein CG11505							2	3	2				0	0	0
P29310	Q9VAC1_DROME	CG7920	51855	DROME	CG7920, isoform A	4	5	9.9				3	3	6.9				0	0	0
V9GZW9	Q8IGV4_DROME	Moca-cyp	116366	DROME	RE23622p (Fragment)				2	3	4.6				3	3	5.8	-1	0	-1.2
Q9VQF5	Q9VCC6_DROME	CG6178	59939.3	DROME	CG6178	3	3	6.6				4	4	10.7				0	0	0
Q9V461	EDC3_DROME	Edc3	73415.8	DROME	Enhancer of mRNA-decapping protein 3				2	2	4				2	2	4	0	0	0
Q9VAW5	Q9VYW4_DROME	CG1703	101544	DROME	CG1703, isoform A							3	3	3.6				0	0	0
Q9VP22	Q7K1P7_DROME	Saf-B	44353.5	DROME	LP03039p				1	1	5.1	1	1	5.1	1	1	5.1	0	0	0
Q9VN31	Q9VBP6_DROME	Ssadh	54974.5	DROME	GH21316p	2	2	4.1				3	3	7.5				0	0	0
Q9VU43	VATB_DROME	Vha55	54549.9	DROME	V-type proton ATPase subunit B							5	5	11.6				0	0	0
Q7KLW5	Q9VFQ9_DROME	Dip-B	55534.6	DROME	Dipeptidase B, isoform A	1	1	3.1				3	3	7.7				0	0	0
Q9U5W6	Q9VEB1_DROME	Mdh2	35318.2	DROME	IP09655p	1	1	3.9				3	3	11.9				0	0	0
Q9W2U7	Q9U6I2_DROME	glu	159930	DROME	Structural maintenance of chromosomes protein				1	1	0.9	2	2	2.1	1	1	0.9	0	0	0
Q9VXT5	RLA0_DROME	RpLP0	34202.7	DROME	60S acidic ribosomal protein P0				1	1	3.2	3	3	10.4	1	1	3.2	0	0	0
Q94518	H2A_DROME	His2A	13362.8	DROME	Histone H2A				2	2	24.2				1	2	18.5	1	0	5.7
Q9XYU1	Y0417_DROME	CG10417	72370.5	DROME	Probable protein phosphatase CG10417	2	2	3.2				3	4	5.9				0	0	0
Q9VH01	HEM6_DROME	Coprox	44419.9	DROME	Oxygen-dependent coproporphyrinogen-III oxidase	1	1	2.8				2	2	5.1				0	0	0
Q32KE8	MODU_DROME	mod	60310.2	DROME	DNA-binding protein modulo	2	2	5				2	2	4.8				0	0	0
Q8T3P0	Q95U46_DROME	CG3902	45380.6	DROME	GH07925p	3	3	8.2				3	3	7.7				0	0	0
Q1WWF8	Q6AWP5_DROME		95513.8	DROME	RE65032p (Fragment)							2	2	2.5				0	0	0
Q7KTI7	Q9VQK7_DROME	CG3605	84781.8	DROME	CG3605, isoform A				2	2	3.2				2	2	3.2	0	0	0
Q24276	MCM2_DROME	Mcm2	100416	DROME	DNA replication licensing factor Mcm2							2	2	3.2				0	0	0
P20193	Q7K0I0_DROME	Acox57D-p	76022.3	DROME	Acyl-coenzyme A oxidase	1	1	2.4				2	2	4.6				0	0	0
Q3YMU0	SEPT2_DROME	2017-09-02	48474.7	DROME	Septin-2				1	1	2.1	2	2	5	1	1	2.1	0	0	0
Q0E8J0	WGE_DROME	wge	178318	DROME	Protein winged eye				1	1	1				1	1	1	0	0	0
Q6NP42	COPB_DROME	betaCOP	107408	DROME	Coatomer subunit beta	1	1	2.1				2	2	4.8				0	0	0
Q7YU13	Q24559_DROME	Trp1	46307.1	DROME	Drosophila translocation protein 1							2	2	6.7				0	0	0
Q8IRH0	Q7K3J0_DROME	CG8258	59433.6	DROME	CG8258	3	3	6.2				3	3	7.1				0	0	0
Q8IGT5	PP4R2_DROME	PPP4R2r	66809.3	DROME	Serine/threonine-protein phosphatase 4 regulatory subunit 2	1	1	2.3										0	0	0
Q9VUC6	Q9V3V9_DROME	EndoGI	40614.6	DROME	Endonuclease G inhibitor, isoform A	1	1	4.2				3	3	10.6				0	0	0
Q9TVM2	Q9VDT1_DROME	Arc42	43654.5	DROME	Arc42	1	1	3.2				2	2	5.4				0	0	0
Q24036	Q0E924_DROME	Phb2	33066.5	DROME	LD46344p	1	1	4				2	2	7.4				0	0	0
Q95RU0	RS18_DROME	RpS18	17611.7	DROME	40S ribosomal protein S18				2	2	12.5	1	1	5.3	2	2	15.1	0	0	-2.6
Q27237	A0A0B4LFL2_DROME	eIF3-S8	105655	DROME	Eukaryotic translation initiation factor 3 subunit C	1	1	1.3				5	6	6.3				0	0	0
Q9I7T7	Q8MT29_DROME	Tom70	66392.7	DROME	RE66761p	1	1	2.7				2	2	4.4				0	0	0
Q9VAC1	Q9VXK5_DROME	CG8939	93347.9	DROME	Putative rRNA methyltransferase				3	3	4.9				3	3	4.2	0	0	0.7
Q1LZ37	RS3A_DROME	RpS3A	30340.3	DROME	40S ribosomal protein S3a				2	2	7.8	1	1	3.7	2	2	7.8	0	0	0
Q8IGV4	Q86BB5_DROME	tacc	143968	DROME	Transforming acidic coiled-coil protein, isoform D				2	2	1.8				2	2	1.6	0	0	0.2
O61491	Q5U117_DROME	Egm	70809.1	DROME	Enigma	2	2	4.9				3	3	6.6				0	0	0
Q8MLY8	SYRC_DROME	Aats-arg	75577.7	DROME	Probable arginine--tRNA ligase, cytoplasmic							3	3	5.6				0	0	0
Q9VCC6	Q9VZU7_DROME	Usp5	92092.7	DROME	RE70722p	2	2	3.6				2	2	3.6				0	0	0
Q23979	ARP3_DROME	Arp3	47033.1	DROME	Actin-related protein 3				3	3	7.7				3	3	8.1	0	0	-0.4
Q9VVI2	DYN_DROME	shi	97810.1	DROME	Dynamin							2	2	3				0	0	0
Q9VYW4	PRS8_DROME	Rpt6	45857.8	DROME	26S protease regulatory subunit 8	1	1	3.2	1	1	3.2	3	3	9.1	1	1	3.2	0	0	0
Q8SZD8	Q7JWF1_DROME	Etf-QO	65988.7	DROME	Electron transfer flavoprotein-ubiquinone oxidoreductase, mitochondrial							2	2	3.8				0	0	0
Q7K1P7	Q8SXF0_DROME	mRpS9	45269.3	DROME	Mitochondrial ribosomal protein S9							1	1	5.1				0	0	0
Q9VBP6	Q961R8_DROME	GlyRS	75804.6	DROME	GH09263p							2	2	3.5				0	0	0
P31409	Q9W437_DROME	raptor	177184	DROME	Raptor, isoform B							2	2	1.4				0	0	0
Q8IQZ6	Q9VE75_DROME	Vha100-2	94849.8	DROME	V-type proton ATPase subunit a							2	2	2.4				0	0	0
H0U3A7	3HIDH_DROME	CG15093	33883.4	DROME	Probable 3-hydroxyisobutyrate dehydrogenase, mitochondrial	2	2	6.5				3	3	11.4				0	0	0
Q9VFQ9	SEPT1_DROME	2017-09-01	41131.5	DROME	Septin-1	1	1	3				2	2	5.5				0	0	0
Q9VEB1	Q9VB05_DROME	ALiX	92539.6	DROME	ALG-2 interacting protein X	2	2	3.2				2	2	3				0	0	0
Q7K012	Q8MQL9_DROME	CG6340	56744.3	DROME	RH70372p				1	1	3.3				1	1	3.3	0	0	0
Q6AWP8	A0A0B4KG81_DROME	CG15099	300292	DROME	Uncharacterized protein, isoform B							2	2	0.9				0	0	0
Q960T6	Q0KIA8_DROME	CRAT	74302.5	DROME	Carnitine O-Acetyl-Transferase, isoform B	2	2	3.3				3	3	4.7				0	0	0
Q06559	Q24253_DROME	AP-1-2beta	101181	DROME	AP complex subunit beta							3	3	3.7				0	0	0
D3DMZ9	Q8IGG7_DROME	CG2907	28698.3	DROME	RH24570p (Fragment)	2	2	12.3				1	1	4.8				0	0	0
Q9U6I2	Q8IHG0_DROME	Drp1	82540.1	DROME	AT04516p	2	2	3.5				1	1	1.4				0	0	0
Q9VQL7	PROF_DROME	chic	13723.6	DROME	Profilin							1	1	15.1				0	0	0
P19889	HEM_DROME	Hem	129381	DROME	Membrane-associated protein Hem							3	3	2.9				0	0	0
Q9VC87	CMC_DROME	aralar1	76754.8	DROME	Calcium-binding mitochondrial carrier protein Aralar1	1	1	1.7				3	3	5.2				0	0	0
P54399	Q8IH82_DROME	grsm	71178.2	DROME	AT31511p							2	2	3.7				0	0	0
P84051	VINC_DROME	Vinc	106303	DROME	Vinculin							3	3	3.3				0	0	0
Q7K4Q5	JUPIT_DROME	Jupiter	22319	DROME	Microtubule-associated protein Jupiter	1	1	4.3				3	3	21.2				0	0	0
Q9V3D2	Q7KT48_DROME	CLIP-190	182890	DROME	Cytoplasmic linker protein 190, isoform P				2	2	1.8				2	2	1.8	0	0	0
Q8SX83	Q9VXP3_DROME	mRpS30	65107.6	DROME	GH05406p	2	2	4.3				4	4	9.2				0	0	0
P41073	Q8SXQ1_DROME	CG9629	58314.6	DROME	CG9629	1	1	3.1				2	2	5.2				0	0	0
P13469	RLIP_DROME	Rlip	71896.9	DROME	RalA-binding protein 1				3	3	6.7				3	3	7.2	0	0	-0.5
Q95U46	O61650_DROME	Hop	55613.4	DROME	Hsp70/Hsp90 organizing protein homolog							2	2	4.3				0	0	0
Q6AWP5	P91638_DROME	smid	104283	DROME	Smallminded protein	1	1	1.2				3	3	4.9				0	0	0
Q7KTL4	Q9VP57_DROME	pzg	105082	DROME	LD15904p				1	1	1.1	1	1	0.9	1	1	1.8	0	0	-0.7
O96757	DDX17_DROME	Rm62	78548.3	DROME	ATP-dependent RNA helicase p62	1	1	2.1				2	2	3.8				0	0	0
Q4QQC1	DPOG1_DROME	tam	129829	DROME	DNA polymerase subunit gamma-1, mitochondrial	1	1	1.1				1	1	1.1				0	0	0
Q9VQK7	Q5BIM0_DROME	Lrpprc2	120152	DROME	UT01249p	1	1	1				2	2	2.8				0	0	0
P49735	NSUN2_DROME	Nsun2	84162.7	DROME	tRNA (cytosine(34)-C(5))-methyltransferase							1	1	1.7				0	0	0
Q7K0I0	Q8SZ15_DROME	CG10914	70588.7	DROME	RE23670p	1	1	1.8				1	1	2.6				0	0	0
P54359	Q0KI68_DROME	nsl1	167730	DROME	Non-specific lethal 1, isoform F				1	1	1				1	1	1	0	0	0
Q3LHL9	O77285_DROME	alphaCOP	139439	DROME	Coatomer subunit alpha	1	1	1.3	1	1	1.1	3	3	3.4	1	1	1.1	0	0	0
Q8IQN4	Q9VAY6_DROME	BCAS2	31341.9	DROME	BCAS2 ortholog				1	2	8.3				2	2	12.9	-1	0	-4.6
P45437	CLU_DROME	clu	160853	DROME	Protein clueless							2	2	1.9				0	0	0
Q5U156	Q9VDL4_DROME	CG10877	48495.9	DROME	LP04613p	1	1	3.4				1	1	3.4				0	0	0
O16797	Q9VQ91_DROME	papi	63823.9	DROME	GH18329p							2	2	4				0	0	0
Q9VPB0	H0U151_WOLPI	groL	59073.4	WOLPI	60 kDa chaperonin	2	2	4.3										0	0	0
Q24559	Q8IRQ5_DROME	l(1)G0255	50460.2	DROME	LP02262p	1	1	1.9				2	2	6				0	0	0
O01666	Q960A7_DROME	Dis3	112212	DROME	SD10981p							2	2	2.1				0	0	0
Q9VWH4	PTP61_DROME	Ptp61F	62105.4	DROME	Tyrosine-protein phosphatase non-receptor type 61F	4	4	7.3				2	2	3.3				0	0	0
P36179	RG190_DROME	RhoGAPp190	178774	DROME	Rho GTPase-activating protein 190				1	1	0.8				1	1	0.8	0	0	0
Q9VXG1	CAF1_DROME	Caf1	48635.2	DROME	Probable histone-binding protein Caf1							1	1	3.5				0	0	0
P11929	POLO_DROME	polo	66974.2	DROME	Serine/threonine-protein kinase polo	1	1	2.6				2	2	4.2				0	0	0
O16048	Q7KV27_DROME	CG1640	63129.1	DROME	CG1640, isoform A	2	2	5.8				1	1	3				0	0	0
Q967T6	GLNA1_DROME	Gs1	44396.4	DROME	Glutamine synthetase 1, mitochondrial	1	1	4				3	3	16.5				0	0	0
Q7K3J0	Q5BHU7_DROME	Pmm45A	65721.6	DROME	AT01222p (Fragment)							2	2	4.3				0	0	0
Q9W2U4	RFA1_DROME	RpA-70	66625.1	DROME	Replication protein A 70 kDa DNA-binding subunit	2	2	3.3				2	2	3.3				0	0	0
Q9V3V9	Q8IGC5_DROME	ThrRS	81629.7	DROME	RH56418p	2	2	4.2				1	1	1.8				0	0	0
Q9VDT1	Q8MRM0_DROME	GstT4	27576.6	DROME	GH16740p	1	1	6.3				2	2	10.1				0	0	0
Q0E924	Q8IHE3_DROME	CG11779	52889.9	DROME	Mitochondrial import inner membrane translocase subunit TIM44	2	3	4.8				2	2	4.8				0	0	0
Q7K5K3	CADF_DROME	tsr	17153.6	DROME	Cofilin/actin-depolymerizing factor homolog	1	1	8.1				1	1	8.1				0	0	0
Q7KRS9	COPG_DROME	gammaCOP	97691.3	DROME	Coatomer subunit gamma							3	3	3.3				0	0	0
P41094	Q7KAK2_DROME	Fpps	43443.2	DROME	Farnesyl pyrophosphate synthase (Dimethylallyltransferase) (Fragment)							2	2	4.7				0	0	0
P15357	Q8SZ19_DROME	Rpt4	44825.4	DROME	RE23388p	1	1	2.3				2	2	5.3				0	0	0
Q9VIK7	TPP2_DROME	TppII	158739	DROME	Tripeptidyl-peptidase 2	1	1	0.6				3	3	2.4				0	0	0
Q9VPT8	ADRM1_DROME	Rpn13	42013	DROME	Proteasomal ubiquitin receptor ADRM1 homolog	1	1	5.9				1	1	4.4				0	0	0
A0A0B4LFL2	O62530_DROME	AP-2mu	49856.5	DROME	Adaptor protein complex 2, mu subunit, isoform A	1	1	2.7	1	1	2.7	1	1	2.7	1	1	2.7	0	0	0
Q8MT29	Q8MQN6_DROME	CG3626	106430	DROME	RE39339p				1	1	1.2	1	1	1.5	1	1	1.2	0	0	0
Q9VXK5	Q95U54_DROME	Mms19	107049	DROME	GH06271p							1	1	1.1				0	0	0
P55830	Q8SZ83_DROME	miple2	30462.3	DROME	RE13914p				1	1	7.2				1	1	4.7	0	0	2.5
Q86BB5	Q8MRG6_DROME	Prp3	60139.6	DROME	Precursor RNA processing 3, isoform B				1	1	2.5				1	1	2.5	0	0	0
Q9V3Z6	DDB1_DROME	pic	126046	DROME	DNA damage-binding protein 1							2	2	2				0	0	0
Q5U117	Q9VGW9_DROME	mRpL37	45757.7	DROME	LD25118p							2	2	7.8				0	0	0
Q9VXN4	TPM1_DROME	Tm1	39325.5	DROME	Tropomyosin-1, isoforms 9A/A/B	1	1	3.8	1	1	3.8				1	1	3.8	0	0	0
Q9VZU7	UBP7_DROME	Usp7	130447	DROME	Ubiquitin carboxyl-terminal hydrolase 7	1	1	1.1				1	1	1.2				0	0	0
P32392	RL11_DROME	RpL11	21112.6	DROME	60S ribosomal protein L11				1	1	7.6	1	1	7.6	1	1	7.6	0	0	0
P27619	MCCB_DROME	l(2)04524	62649	DROME	Probable methylcrotonoyl-CoA carboxylase beta chain, mitochondrial	2	2	3.5				4	4	9.7				0	0	0
O18413	Y9776_DROME	CG9776	140296	DROME	Zinc finger matrin-type protein CG9776				1	1	0.9				1	1	0.9	0	0	0
Q7JWF1	Q5BIA9_DROME	CG8613	92024.3	DROME	CG8613	1	1	1				3	3	6.4				0	0	0
Q8SXF0	IF2G_DROME	eIF-2gamma	51485.2	DROME	Eukaryotic translation initiation factor 2 subunit 3							2	2	6.7				0	0	0
P48461	CED6_DROME	ced-6	56140.8	DROME	PTB domain-containing adapter protein ced-6				1	1	2.3	1	1	2.3	1	1	2.3	0	0	0
Q8MYS0	Q9V470_DROME	Sucb	45038.4	DROME	Succinyl-CoA ligase subunit beta	1	1	2.4				2	2	4.6				0	0	0
Q961R8	Q7K0B6_DROME	GstT1	26571.9	DROME	Glutathione S transferase T1	2	2	9.6				2	2	9.6				0	0	0
Q9W437	Q8IR21_DROME	CG42353-RA	56666	DROME	GH03748p2	2	2	6.4										0	0	0
O46048	Q8SWQ9_DROME	CG18861	120836	DROME	RE37107p							1	1	1.1				0	0	0
Q9VXN3	A1Z934_DROME	CG8778	31909.3	DROME	CG8778							2	2	9.4				0	0	0
Q86BS3	LA_DROME	La	44885	DROME	La protein homolog							1	1	3.8				0	0	0
Q9VE75	PSMD3_DROME	Rpn3	56004.6	DROME	Probable 26S proteasome non-ATPase regulatory subunit 3	1	1	2.2				2	2	4.3				0	0	0
Q9V8M5	Q8MRF8_DROME	LeuRS	134920	DROME	SD07726p	1	1	0.8				3	3	3				0	0	0
P42207	Q8WSN4_DROME	bur	81074	DROME	GMP synthetase							1	1	1.5				0	0	0
Q9VB05	KPYK_DROME	PyK	57440.9	DROME	Pyruvate kinase							2	2	5.1				0	0	0
Q8MQL9	Q7K221_DROME	Got1	46087.7	DROME	Glutamate oxaloacetate transaminase 1, isoform A							1	1	3.4				0	0	0
A0A0B4KG81	Q9VGW7_DROME	Art1	42805.9	DROME	Arginine methyltransferase 1							2	2	6.4				0	0	0
P09180	ATP5H_DROME	ATPsynD	20200.9	DROME	ATP synthase subunit d, mitochondrial	1	1	5.6				2	2	14.6				0	0	0
Q32KE1	Q960C0_DROME	CG9302	57967.5	DROME	SD08104p	1	1	1.8				3	3	6.7				0	0	0
Q0KIA8	Q0KHZ6_DROME	CG7834	27217.9	DROME	CG7834, isoform A							2	2	9.9				0	0	0
Q8MSQ6	Q7JZN0_DROME	Sec61beta	10245.8	DROME	FI02994p	1	1	15				1	1	15				0	0	0
Q24253	A1Z713_DROME	Vps13	374548	DROME	Vacuolar protein sorting 13, isoform A							2	2	0.8				0	0	0
Q9VJD1	Q0KIB3_DROME	CG2051	47947.2	DROME	CG2051, isoform A	1	1	3				1	1	3				0	0	0
Q9W3V2	SAHH_DROME	Ahcy13	47366.9	DROME	Adenosylhomocysteinase							1	1	2.5				0	0	0
Q8IGG7	ANXB9_DROME	AnxB9	36058.1	DROME	Annexin B9	1	1	3.7				1	1	3.7				0	0	0
Q0E9C5	Q9VXY3_DROME	CG5599	50073.6	DROME	CG5599	2	2	6.7										0	0	0
Q8IHG0	Q4QQB8_DROME		135658	DROME	LD32453p (Fragment)	1	1	1.1	1	1	1.1	1	1	1.1	1	1	1.1	0	0	0
P25843	Q9VEP9_DROME	CG16941	88076.7	DROME	GH03554p				1	1	1.5	1	1	1.4	1	1	1.4	0	0	0.1
P55162	CTBP_DROME	CtBP	50737.5	DROME	C-terminal-binding protein							2	2	4.6				0	0	0
O62621	Q9VUY4_DROME	IleRS-m	107571	DROME	CG5414	1	1	1.5				2	2	2.3				0	0	0
Q9VA73	Q3ZAN3_DROME	CG1371	130864	DROME	LD18215p							1	1	0.9				0	0	0
Q7KND8	EIF3L_DROME	CG5642	63223.9	DROME	Eukaryotic translation initiation factor 3 subunit L	1	1	1.7				2	2	4.6				0	0	0
Q8IH82	Q9V426_DROME	vig	52708.8	DROME	LD07162p							1	1	3.7				0	0	0
Q9VJ87	Q8MYS6_DROME	CG2794	76534.2	DROME	RH71315p	2	2	3.1				1	1	1.7				0	0	0
O46037	SRRT_DROME	Ars2	107222	DROME	Serrate RNA effector molecule homolog	1	1	1.2				2	2	2.2				0	0	0
Q9I7K0	Q9VPQ7_DROME	Spp	43214.8	DROME	SD07518p	1	1	2.6				2	2	5.1				0	0	0
P04282	Q8IQR5_DROME	Nedd4	106239	DROME	Nedd4, isoform G							1	1	1.1				0	0	0
Q9VGQ1	Q7KMM4_DROME	GCS2alpha	105732	DROME	BcDNA.GH04962	1	1	1.2				2	2	2.2				0	0	0
Q86S05	RL18_DROME	RpL18	21664.7	DROME	60S ribosomal protein L18				2	2	12.8	2	2	8.5	2	2	12.8	0	0	0
Q7KT48	Q7KRZ3_DROME	Exo84	76664.5	DROME	Exo84 ortholog, isoform B	1	1	1.6										0	0	0
Q9VXP3	Q9W047_DROME	BEST:LD30049	38414.7	DROME	CG5704, isoform A				1	1	3.9				1	1	3.9	0	0	0
P51592	Q9VD14_DROME	CG13850	61875.6	DROME	GH07286p							1	1	2.7				0	0	0
Q8SXQ1	TCTP_DROME	Tctp	19637.6	DROME	Translationally-controlled tumor protein homolog							2	2	12.2				0	0	0
Q9VDG2	Q7K581_DROME	CG8963	63230	DROME	CG8963, isoform A							1	1	2				0	0	0
O61650	PSMD7_DROME	Rpn8	38089.6	DROME	26S proteasome non-ATPase regulatory subunit 7	1	1	3				2	2	6.5				0	0	0
P91638	GPDA_DROME	Gpdh	39684.5	DROME	Glycerol-3-phosphate dehydrogenase [NAD(+)], cytoplasmic	1	1	2.8				2	2	8				0	0	0
Q9VP57	Q9VC94_DROME	CG5728	159807	DROME	CG5728				1	1	0.8				1	1	0.8	0	0	0
P19109	Q9W5W7_DROME	CG9581	60880	DROME	CG9581							1	1	1.8				0	0	0
Q5U0U9	Q86M30_DROME	Cka	77968	DROME	WD-40 family member protein	1	1	2.5				1	1	1.8				0	0	0
Q27607	Q9W022_DROME	CG8993	15857.5	DROME	CG8993	1	1	9.2				1	1	9.2				0	0	0
Q9VVU6	Q8SZU2_DROME	TrpRS-m	56996.8	DROME	GH09538p	1	1	2.5										0	0	0
Q5BIM0	TAF8_DROME	Taf8	36649.8	DROME	Transcription initiation factor TFIID subunit 8				1	1	4				1	1	2.7	0	0	1.3
Q6NNW7	PRDX1_DROME	Jafrac1	21738.1	DROME	Peroxiredoxin 1	1	1	7.2										0	0	0
Q9VWF2	Q9VWP5_DROME	htk	259468	DROME	Uncharacterized protein, isoform D							1	1	0.6				0	0	0
Q9W4M9	RG92B_DROME	RhoGAP92B	83085.8	DROME	Rho GTPase-activating protein 92B							1	1	1.4				0	0	0
Q8SZ15	Q6NNE2_DROME	Eb1	33280.8	DROME	RH07059p	1	1	4				1	1	4				0	0	0
Q0KI68	Q8T8Q1_DROME	CG7791	80237.8	DROME	SD07787p							2	2	3.1				0	0	0
Q8T9G8	Q9VHN7_DROME	CG8036	68032.2	DROME	CG8036, isoform B							1	2	1.8				0	0	0
O77285	CISY_DROME	kdn	51574.8	DROME	Probable citrate synthase, mitochondrial	1	1	2.6				2	2	6				0	0	0
Q9VAY6	O96679_DROME	Cdc16	81775.9	DROME	CDC16							1	1	1.4				0	0	0
A1Z9S5	NSF2_DROME	Nsf2	83435.1	DROME	Vesicle-fusing ATPase 2							1	1	1.7				0	0	0
A1ZAB5	EIF3H_DROME	eIF-3p40	38408	DROME	Eukaryotic translation initiation factor 3 subunit H							1	1	4.4				0	0	0
O18388	Q7KJV6_DROME	Uba2	77595.7	DROME	Ubiquitin-like protein activating enzyme							2	2	4.1				0	0	0
Q9VDL4	PSA6_DROME	Prosalpha1	27162.3	DROME	Proteasome subunit alpha type-6	1	1	4.5				1	1	4.5				0	0	0
Q9VQ91	Q5BIB1_DROME		95551.9	DROME	Gamma-tubulin complex component				1	1	1.7				1	1	1.6	0	0	0.1
H0U151	Q7KVW1_DROME	spoon	67333	DROME	RE73736p	1	1	2.1										0	0	0
O96433	Q9VD58_DROME	CG6439	40381.9	DROME	CG6439, isoform A	2	2	6.2										0	0	0
Q8IRQ5	Q5U1D1_DROME	PNPase	84984.4	DROME	RH44882p							2	2	3.2				0	0	0
Q9VB98	Q7KVX1_DROME	l(1)G0334	48876.8	DROME	Pyruvate dehydrogenase E1 component subunit alpha	2	2	4.5				2	2	4.5				0	0	0
Q960A7	Q9W0B3_DROME	Vta1	34457.9	DROME	CG7967							1	1	3.8				0	0	0
O44384	Q8MT18_DROME	CG5028	44431.9	DROME	CG5028, isoform A							2	2	3.7				0	0	0
O17432	ECM29_DROME	CG8858	212089	DROME	Proteasome-associated protein ECM29 homolog	1	1	0.8				2	2	1.1				0	0	0
Q9W0G1	Q8T025_DROME	Mcm7	30969.9	DROME	LD37855p							1	1	4.8				0	0	0
Q9VX32	FAF_DROME	faf	311146	DROME	Probable ubiquitin carboxyl-terminal hydrolase FAF	1	1	0.5										0	0	0
Q8I7W6	PCNA_DROME	PCNA	28830.3	DROME	Proliferating cell nuclear antigen	1	1	5										0	0	0
Q9VZ30	Q9W350_DROME	c11.1	193093	DROME	C11.1, isoform A							2	2	1				0	0	0
Q24572	Q1WWE5_DROME	CG2747	127933	DROME	IP15272p							1	1	1				0	0	0
P52304	Q9VYD5_DROME	CG1673	49537.3	DROME	Branched-chain-amino-acid aminotransferase	1	1	2.3										0	0	0
Q9VTZ0	TI50C_DROME	ttm50	49671.9	DROME	Mitochondrial import inner membrane translocase subunit TIM50-C	1	1	2.6										0	0	0
Q6IDD9	Q6NP08_DROME	kis	87673.5	DROME	LD09721p (Fragment)							1	1	1.5				0	0	0
Q7KV27	LAMC_DROME	LamC	69860.3	DROME	Lamin-C				1	1	2.4				1	1	2.4	0	0	0
P20477	Q95RB1_DROME	CG14641	47168.2	DROME	LD46870p				1	1	2.2				1	1	2.4	0	0	-0.2
Q8MYY9	Q8MYY5_DROME	mRpL2	32853.7	DROME	RE45450p							1	1	3.7				0	0	0
Q5BHU7	Q86P01_DROME	waw	75526.1	DROME	LP12382p (Fragment)							1	1	1.5				0	0	0
Q24492	Q9V9M7_DROME	RpL21	18475.9	DROME	RE62581p							1	1	10.7				0	0	0
Q8IGC5	Q9W4U2_DROME	CG3603	26213.4	DROME	CG3603, isoform A							1	1	5.2				0	0	0
Q8MRM0	Q7K110_DROME	OstDelta	69230.5	DROME	LD18774p	1	1	2.2										0	0	0
Q8IHE3	P91944_DROME	Elf	66326.7	DROME	Elongation factor 1 alpha-like factor							1	1	1.3				0	0	0
Q9VCY1	DX39B_DROME	Hel25E	48652.2	DROME	ATP-dependent RNA helicase WM6							1	1	2.4				0	0	0
Q9V3B6	Q9W229_DROME	RpS24	15047.9	DROME	40S ribosomal protein S24				1	1	9.2				1	1	9.2	0	0	0
P45594	Q9GUB1_DROME	Plap	85791.1	DROME	Phospholipase A2 activating protein homolog							1	1	1.4				0	0	0
Q8I0G5	Q7K0W1_DROME	CG8531	60912.8	DROME	CG8531	2	2	4.2				2	2	4.2				0	0	0
Q7KAK2	Q8IRG3_DROME	SCOT	53387.1	DROME	Succinyl-CoA:3-ketoacid-coenzyme A transferase	1	1	2.8				1	1	2.4				0	0	0
Q8SZ19	GRPE_DROME	Roe1	23926.6	DROME	GrpE protein homolog, mitochondrial							2	3	8.5				0	0	0
Q9VGA4	G3P1_DROME	Gapdh1	35350.7	DROME	Glyceraldehyde-3-phosphate dehydrogenase 1	1	1	5.1										0	0	0
P08928	Q8MZ73_DROME	Rpt3R	29895.4	DROME	AT28212p							2	2	6.7				0	0	0
Q9V6K1	Q2M1E6_DROME	Cdep	132116	DROME	Chondrocyte-derived ezrin-like domain containing protein ortholog, isoform E				1	1	0.9	1	1	0.9	1	1	1.2	0	0	-0.3
Q7K2G1	VDAC_DROME	porin	30550.2	DROME	Voltage-dependent anion-selective channel	1	1	5										0	0	0
Q9V3H2	RRF2M_DROME	EF-G2	81962.1	DROME	Ribosome-releasing factor 2, mitochondrial							1	1	1.5				0	0	0
O62530	Q8SXM8_DROME	LysRS	64661.6	DROME	Lysine--tRNA ligase	1	1	1.9				1	1	1.9				0	0	0
Q8MQN6	PSMD4_DROME	Rpn10	42618.8	DROME	26S proteasome non-ATPase regulatory subunit 4							1	1	2.5				0	0	0
Q95U54	OTE_DROME	Ote	46584.4	DROME	Otefin	1	1	3.3										0	0	0
Q8SZ83	SODM_DROME	Sod2	24684.4	DROME	Superoxide dismutase [Mn], mitochondrial							1	1	4.1				0	0	0
Q8MRG6	Q8MZ78_DROME	Gale	29514.6	DROME	AT27946p							1	1	7.5				0	0	0
P25991	Q8MT58_DROME	CG17337	53164.1	DROME	RE11562p							1	1	2.3				0	0	0
Q9XYZ5	Q59E61_DROME	Slik	152128	DROME	FI24227p1	1	1	0.7				1	2	1.1				0	0	0
Q9VGW9	Q9VZ34_DROME	CG2076	35817.4	DROME	CG2076, isoform A							1	1	2.9				0	0	0
P14130	Q7KJ08_DROME	Alk	185580	DROME	Anaplastic lymphoma kinase, isoform A							1	1	0.9				0	0	0
P06754	ITBX_DROME	mys	92657.4	DROME	Integrin beta-PS	2	2	2.7										0	0	0
Q9VYQ8	CAND1_DROME	Cand1	139356	DROME	Cullin-associated NEDD8-dissociated protein 1							2	2	1.7				0	0	0
P46222	Q7K0W0_DROME	CG8079	66944.7	DROME	CG8079, isoform A				1	1	2				1	1	2	0	0	0
Q9V9A7	KLC_DROME	Klc	58044.8	DROME	Kinesin light chain	1	1	2				1	1	2.8				0	0	0
P41126	Q59E01_DROME	CG9795-RD	76393.9	DROME	CG9795, isoform D				1	1	1.4				1	1	1.4	0	0	0
Q9V468	CAPR1_DROME	Capr	103591	DROME	Caprin homolog							1	1	1.2				0	0	0
Q5BIA9	NLP_DROME	Nlp	16995.9	DROME	Nucleoplasmin-like protein							1	1	7.2				0	0	0
Q24208	Q7K7B5_DROME	EG:22E5.5	73251.4	DROME	EG:22E5.5 protein							2	2	4.1				0	0	0
A4ULJ6	Q0E919_DROME	CG10737-RC	102571	DROME	FI07659p	1	1	1.8										0	0	0
Q7JUY7	Q9VZ82_DROME	LeuRS-m	99300.7	DROME	LD44376p							2	2	2.5				0	0	0
Q9V470	KAD2_DROME	Adk2	26542.7	DROME	Adenylate kinase	1	1	4.6				1	1	4.6				0	0	0
P02283	CSN2_DROME	alien	51527	DROME	COP9 signalosome complex subunit 2							1	1	3.8				0	0	0
Q9W0P2	Q8IGW0_DROME	dare	51381.3	DROME	NADPH:adrenodoxin oxidoreductase, mitochondrial							1	1	3				0	0	0
P55841	MCM5_DROME	Mcm5	82259	DROME	DNA replication licensing factor Mcm5							1	1	1.9				0	0	0
Q7K0B6	TBP_DROME	Tbp	38451.7	DROME	TATA-box-binding protein				1	1	2.8				1	1	2.5	0	0	0.3
Q8IR21	Q7K485_DROME	cathD	42473	DROME	CathD							1	1	4.8				0	0	0
Q8SWQ9	Q86BP1_DROME	CG5044-RB	42875.8	DROME	3-hydroxyisobutyryl-CoA hydrolase, mitochondrial	1	1	3.4										0	0	0
A1Z934	RS17_DROME	RpS17	15284.8	DROME	40S ribosomal protein S17							1	1	10.7				0	0	0
Q9VX80	TCP4_DROME	Ssb-c31a	12188.8	DROME	RNA polymerase II transcriptional coactivator							1	1	9.1				0	0	0
P12297	Q8IN96_DROME	P5cr-2	18001.8	DROME	Pyrroline-5-carboxylate reductase-like 2, isoform B	1	1	6.3										0	0	0
P40796	Q2PE29_DROME	CG42541	155418	DROME	Uncharacterized protein, isoform D				1	1	0.9				1	1	0.9	0	0	0
P25161	Q7K141_DROME	mRpL44	37771.5	DROME	LD10028p (Fragment)							2	2	8.7				0	0	0
Q8MRF8	PSD11_DROME	Rpn6	47263.8	DROME	26S proteasome non-ATPase regulatory subunit 11							1	1	2.6				0	0	0
Q8WSN4	Q5BID1_DROME	Elp1	138574	DROME	RE26470p (Fragment)	1	1	0.9										0	0	0
P23257	UFL1_DROME	CG1104	87483.3	DROME	E3 UFM1-protein ligase 1 homolog							1	1	1.3				0	0	0
O62619	Q9VSL9_DROME	CG6638	46196.4	DROME	CG6638							1	1	2.6				0	0	0
Q49S20	EIF3M_DROME	Tango7	44087.2	DROME	Eukaryotic translation initiation factor 3 subunit M							1	1	3.9				0	0	0
Q3KN36	NCBP1_DROME	Cbp80	93227.9	DROME	Nuclear cap-binding protein subunit 1							1	1	1.5				0	0	0
Q7K0E6	PUR6_DROME	ade5	47281.9	DROME	Multifunctional protein ADE2							1	1	2.1				0	0	0
Q6IJM7	KI10A_DROME	Klp10A	88672.7	DROME	Kinesin-like protein Klp10A							1	1	1.4				0	0	0
Q9W106	Q0E9H5_DROME	Dscam1	223983	DROME	Down syndrome cell adhesion molecule 1, isoform F	1	1	0.6										0	0	0
Q9V434	Q9VY92_DROME	CG11151	12452.8	DROME	RE42326p	1	1	9.6				1	1	9.6				0	0	0
Q9W1F4	Q8MSI9_DROME	rump	44750.4	DROME	GH11495p				1	1	2.1				1	1	2.1	0	0	0
Q7K221	NCPR_DROME	Cpr	76347.4	DROME	NADPH--cytochrome P450 reductase							1	1	1.6				0	0	0
Q8MQQ9	RL36_DROME	RpL36	13502.2	DROME	60S ribosomal protein L36				1	1	7.8	1	1	7.8	1	1	7.8	0	0	0
Q9VGW7	SLY1_DROME	Slh	72366.4	DROME	Protein sly1 homolog							2	2	3.9				0	0	0
Q7KVQ0	ATNA_DROME	Atpalpha	115606	DROME	Sodium/potassium-transporting ATPase subunit alpha	1	1	1.4										0	0	0
Q24251	CP4D8_DROME	Cyp4d8	53287.4	DROME	Cytochrome P450 4d8	1	1	2.2				1	1	2.2				0	0	0
Q960C0	PXDN_DROME	Pxn	170516	DROME	Peroxidasin							1	1	0.5				0	0	0
Q0KHZ6	Q9VKW5_DROME	CG5355	86312.2	DROME	CG5355							1	1	1.3				0	0	0
F6J5W4	O77477_DROME	CG4882	45707.6	DROME	CG4882, isoform A							1	1	3.4				0	0	0
Q9VWQ3	Q6NP13_DROME	CG10722	68430.6	DROME	LD13710p (Fragment)							1	1	1.8				0	0	0
Q7JZN0	Q9W3C8_DROME	CG11284	28803.8	DROME	LD36568p							1	1	3.2				0	0	0
A1Z713	Q9VXR3_DROME	CG8184	556865	DROME	CG8184, isoform B							1	1	0.4				0	0	0
Q0KIB3	Q9VII9_DROME	CG31673	35658.4	DROME	LD14730p							1	1	5.2				0	0	0
Q27580	PSMD6_DROME	Rpn7	45381.4	DROME	26S proteasome non-ATPase regulatory subunit 6							1	1	3.3				0	0	0
Q9VCP0	AIFM1_DROME	AIF	81217.6	DROME	Putative apoptosis-inducing factor 1, mitochondrial	1	1	2.3										0	0	0
P22464	DDX3_DROME	bel	85081.8	DROME	ATP-dependent RNA helicase bel							1	1	1.8				0	0	0
Q9VXY3	Q58CJ2_DROME	CG16935	35367	DROME	AT25977p	1	1	5.5				1	1	5.5				0	0	0
Q4QQB8	RL15_DROME	RpL15	24325.6	DROME	60S ribosomal protein L15				1	1	4.4				1	1	4.4	0	0	0
Q9VEP9	Q9W245_DROME	CG4610	73596.4	DROME	CG4610							1	1	1.5				0	0	0
P50887	Q9VPB2_DROME	Spc105R	223107	DROME	Spc105-related, isoform A							1	1	1.1				0	0	0
Q6NP70	Q0KHR5_DROME	RhoGAP15B	169938	DROME	Rho GTPase activating protein at 15B, isoform B							1	1	0.7				0	0	0
O46036	EF1B_DROME	Ef1beta	24247.4	DROME	Probable elongation factor 1-beta	1	1	5										0	0	0
Q9VUY4	EIF3I_DROME	Trip1	36159.8	DROME	Eukaryotic translation initiation factor 3 subunit I	1	1	4.3										0	0	0
Q3ZAN3	Q95TG7_DROME	CG13185	82397.7	DROME	SD07158p							1	1	1.4				0	0	0
Q9VTU4	CALM_DROME	Cam	16810.7	DROME	Calmodulin	1	1	9.4										0	0	0
Q9V426	Q8SZU4_DROME	CG3262	22988.8	DROME	CG3262, isoform F							1	1	4.8				0	0	0
Q8MYS6	O96829_DROME	Dek	70095.9	DROME	EG:EG0003.6 protein							1	1	2.7				0	0	0
Q9W1X7	FABD_DROME	beg	42086.2	DROME	Probable malonyl-CoA-acyl carrier protein transacylase, mitochondrial							1	1	4.5				0	0	0
Q9V9K7	VATH_DROME	VhaSFD	53734.3	DROME	V-type proton ATPase subunit H							1	1	3.4				0	0	0
Q9VPQ7	Q7K4G8_DROME	CG12391	66437.8	DROME	LD40944p	1	1	1.7										0	0	0
Q8IQR5	ATPO_DROME	ATPsynO	22422.4	DROME	ATP synthase subunit O, mitochondrial	1	1	4.8										0	0	0
Q7KMM4	Q8MSM8_DROME	Ku80	79773.2	DROME	ATP-dependent DNA helicase II subunit 2							1	1	1.1				0	0	0
Q9VS34	Q9VLQ9_DROME	Snx6	50128.9	DROME	LD22082p							1	1	2.9				0	0	0
Q7KRZ3	Q8SYQ2_DROME	Prosbeta1	24298.2	DROME	Proteasome subunit beta type							1	1	7.6				0	0	0
Q9W047	Q7KLW8_DROME	Sec13	43299.3	DROME	LD03471p (Fragment)							1	1	2.6				0	0	0
Q9VD14	Q86NS0_DROME	CG1472	95551.2	DROME	RE70550p							1	1	2				0	0	0
Q8IR86	AN32A_DROME	Anp32a	29176.4	DROME	Acidic leucine-rich nuclear phosphoprotein 32 family member A							1	1	5				0	0	0
Q9VBP5	Q9W3W1_DROME	pod1	119350	DROME	Coronin	1	1	1.2										0	0	0
O62536	Q9VJW1_DROME	Sec71	187814	DROME	LD29171p							1	1	0.7				0	0	0
P54622	Q8IR93_DROME	Dlic	44204.2	DROME	Dynein light intermediate chain, isoform B							1	1	3.8				0	0	0
P91945	Q9VK46_DROME	CG12404	28199.4	DROME	Protein YIPF				1	1	3.4	1	1	3.4	1	1	3.4	0	0	0
Q9VGS2	Q8MS23_DROME	CG12413	76846.7	DROME	RE37995p							1	1	2				0	0	0
Q7K581	Q9VMR6_DROME	CG12512-RA	65202.5	DROME	MIP06029p							1	1	2.4				0	0	0
Q9VYS3	Q86NS4_DROME	l(2)44DEa	79483.8	DROME	RH17880p							1	1	1.7				0	0	0
P26270	Q8SZL8_DROME	CG17593	54138.6	DROME	RH04607p							1	1	2.3				0	0	0
P13706	G6PI_DROME	Pgi	62339.6	DROME	Glucose-6-phosphate isomerase	1	1	2.7				1	1	2.7				0	0	0
Q9VC94	FKB59_DROME	FKBP59	48795.7	DROME	FK506-binding protein 59	1	1	3				1	1	3.2				0	0	0
Q9W5W7	O76755_DROME	BubR1	165456	DROME	Mitotic checkpoint control protein kinase BUB1							1	1	1.1				0	0	0
O44113	EIF3E_DROME	eIF3-S6	51162.7	DROME	Eukaryotic translation initiation factor 3 subunit E							1	1	2.3				0	0	0
Q86M30	Q9VYV4_DROME	Amun	58423.3	DROME	Amun, isoform A							1	1	2.2				0	0	0
Q9W022	Q9VG69_DROME	CG5844	41619.5	DROME	CG5844							1	1	3.4				0	0	0
Q8SZU2	FKB39_DROME	FK506-bp1	39343.8	DROME	39 kDa FK506-binding nuclear protein							1	1	2.2				0	0	0
Q9VWY6	Q8MQS7_DROME	Mdh1	36072.9	DROME	Malate dehydrogenase							1	1	3.3				0	0	0
Q9VC64	LASP1_DROME	Lasp	74247.2	DROME	LIM and SH3 domain protein Lasp							1	1	2				0	0	0
Q7K3M5	Q1WWG7_DROME	Ark	86251.2	DROME	IP16046p (Fragment)				1	1	1.9				1	1	1.9	0	0	0
Q8MMD2	Q9VQ78_DROME	TBCD	134512	DROME	LD16031p	1	1	1										0	0	0
Q9V3P0	O15971_DROME	Rab10	23336	DROME	LD39986p							1	1	5.4				0	0	0
Q9VWP5	O46102_DROME	CG11418-RA	68546.6	DROME	EG:8D8.8 protein							1	1	1.6				0	0	0
Q6NL34	Q8T9I6_DROME	Tor	51952.3	DROME	GM10438p							1	1	3.1				0	0	0
Q24020	Q6II44_DROME	HDC19804	18753.6	DROME	HDC19804							1	1	4.1				0	0	0
Q9VDS5	Q6NQW5_DROME	ProRS-m	37078.8	DROME	AT04665p							1	1	4.2				0	0	0
Q6NNE2	CSN4_DROME	CSN4	46473.6	DROME	COP9 signalosome complex subunit 4							1	1	3.2				0	0	0
Q8T8Q1	Q9VHJ7_DROME	CG11964	66084.5	DROME	LD41978p							1	1	1.4				0	0	0
Q0KHU2	Q9VUX1_DROME	mRpS31	42471.7	DROME	Mitochondrial ribosomal protein S31	1	1	7.7										0	0	0
Q9VHN7	O61604_DROME	Fim	71914.9	DROME	Fimbrin							1	1	2				0	0	0
Q9W401	Q86B44_DROME	GSS	61837.9	DROME	Glutathione synthetase	1	1	2.3				1	1	2.3				0	0	0
O96679	SNAP_DROME	alphaSnap	33000.5	DROME	Alpha-soluble NSF attachment protein							1	1	4.5				0	0	0
Q8T8R1	Q9VS57_DROME	Sec63	85854.3	DROME	RE14391p							1	1	1.6				0	0	0
P54351	Q9UB07_DROME	XRCC1	68769.9	DROME	DNA repair protein XRCC1							1	1	1.6				0	0	0
Q6IJ73	ABL_DROME	Abl	171590	DROME	Tyrosine-protein kinase Abl							1	1	1				0	0	0
Q9U9Q4	Q9VSR7_DROME	ValRS-m	113099	DROME	CG5660, isoform A							1	1	0.9				0	0	0
Q7KJV6	Q9XTL2_DROME	Stam	74634.7	DROME	Jak pathway signal transduction adaptor molecule	1	1	2.3										0	0	0
Q9XZJ4	Q9VAA9_DROME	CG7946	52839	DROME	CG7946, isoform A							1	1	2.1				0	0	0
Q5BIB1	Q9Y134_DROME	l(2)35Df	118927	DROME	L.2.35Df							1	1	1				0	0	0
Q9W081	Q9VX77_DROME	CG5010	17329.7	DROME	CG5010, isoform A							1	1	7.1				0	0	0
Q7KVW1	UGGG_DROME	Ugt	174355	DROME	UDP-glucose:glycoprotein glucosyltransferase	1	1	0.7										0	0	0
Q9VD58	RS6_DROME	RpS6	28407.7	DROME	40S ribosomal protein S6				1	1	3.6				1	1	3.6	0	0	0
Q5U1D1	A4ULK5_WOLPI		52588.7	WOLPI	Vir-like protein B10	1	1	7.1										0	0	0
Q960Y9	EXOC2_DROME	Sec5	100730	DROME	Exocyst complex component 2							1	1	1.5				0	0	0
Q7KVX1	Q86NR6_DROME	CG6199	67882.6	DROME	RE30068p							1	1	2				0	0	0
P49657	Q9NH88_DROME	pins	71467.9	DROME	Partner of Inscuteable							1	1	2.3				0	0	0
Q9W0B3	A0A0B7P9G0_DROME	uex	93284.2	DROME	Unextended, isoform E							2	2	2.9				0	0	0
Q8MT18	Q7KVD1_DROME	trio	256978	DROME	Trio, isoform A	1	1	0.8										0	0	0
Q9V677	EIF2A_DROME	CG7414	70071.2	DROME	Eukaryotic translation initiation factor 2A							1	1	2.4				0	0	0
Q8T025	Q9VP13_DROME	CRIF	26781	DROME	CR6-interacting factor							1	1	4.3				0	0	0
P55824	O02393_DROME	Cnx99A	68035.5	DROME	Calnexin							1	1	1.5				0	0	0
P17917	MON2_DROME	mon2	186995	DROME	Protein MON2 homolog							1	1	0.5				0	0	0
Q1RL11	EF1D_DROME	eEF1delta	28934.9	DROME	Probable elongation factor 1-delta							1	1	3.5				0	0	0
Q8MRH0	Q7KLX3_DROME	Tapdelta	17601.3	DROME	GM12291p							1	1	6.6				0	0	0
Q9W350	Q9VJ10_DROME	l(2)37Bb	56758.7	DROME	Lethal (2) 37Bb							1	1	1.7				0	0	0
Q1WWE5	Q960B1_DROME	unc-45	105019	DROME	SD10334p							1	1	1.4				0	0	0
Q9VYD5	Q7JVY0_DROME	coro	57268.9	DROME	Coronin							1	1	3.8				0	0	0
Q8MT23	Q0E8P6_DROME	btv	481293	DROME	Beethoven	1	1	0.2										0	0	0
Q9W4V8	Q6NL81_DROME	yip6	15612.8	DROME	RE57391p							1	1	8.8				0	0	0
Q8INM3	Q95R88_DROME	CG3961	77347.1	DROME	SD01152p							1	1	1.3				0	0	0
Q6NP08	Q86BR8_DROME	TFAM	32999.2	DROME	Mitochondrial transcription factor A, isoform B	1	1	4.6										0	0	0
Q03427	Q9VYV3_DROME	prtp	46650.6	DROME	LD24756p	1	1	5.8										0	0	0
Q95RB1	Q7KIQ2_DROME	nompC	176846	DROME	Mechanosensory transduction channel NOMPC							1	1	0.9				0	0	0
Q8MYY5	RNZ_DROME	JhI-1	85492.3	DROME	Ribonuclease Z, mitochondrial							1	1	1.3				0	0	0
Q86P01	Q86BS7_DROME	CG9485	173993	DROME	CG9485, isoform C							1	1	0.6				0	0	0
Q95RU5	TAF1_DROME	Taf1	239317	DROME	Transcription initiation factor TFIID subunit 1				17	23	10.5				20	24	12.8	-3	-1	-2.3
Q8IHA8	Q7KSF4_DROME	cher	259144	DROME	Cheerio, isoform G	8	8	4.7	2	2	0.8	25	27	14	3	3	1.8	-1	-1	-1
Q9V9M7	Q7KJA9_DROME	sxc	118651	DROME	O-glycosyltransferase				13	13	16.1				14	14	15.7	-1	-1	0.4
Q9W4U2	DHB4_DROME	Mfe2	64073.7	DROME	Peroxisomal multifunctional enzyme type 2	10	12	22.9	1	1	2	14	17	34.8	2	2	4.2	-1	-1	-2.2
Q7K480	ATPA_DROME	blw	59422.1	DROME	ATP synthase subunit alpha, mitochondrial	6	7	11.1	2	2	3.6	11	14	23.6	3	3	7.1	-1	-1	-3.5
Q7K110	Q9XZ21_DROME	snama	139040	DROME	Something that sticks like glue, isoform A				7	7	7.8				7	8	8.9	0	-1	-1.1
P91944	Q6NP53_DROME	BEST:CK02318	108033	DROME	SD02276p (Fragment)	2	2	2				11	16	14.8	1	1	1.1	-1	-1	-1.1
Q4V4W5	ATPB_DROME	ATPsynbeta	54108.4	DROME	ATP synthase subunit beta, mitochondrial	6	7	15.6	2	2	5.3	9	10	24.8	3	3	7.7	-1	-1	-2.4
Q27268	CPSF3_DROME	Cpsf73	76826.3	DROME	Cleavage and polyadenylation specificity factor 73				6	6	10.4				7	7	11.4	-1	-1	-1
Q8IGK8	Q8IHH1_DROME	ear	100160	DROME	AT01735p				4	4	7.8	1	1	1.6	5	5	8.8	-1	-1	-1
Q9W229	Q9VV75_DROME	UQCR-C2	45415.8	DROME	AT02348p	2	2	7.5				5	5	17.3	1	1	3.2	-1	-1	-3.2
Q9GUB1	O77466_DROME	Thiolase	50619.8	DROME	Thiolase	4	5	8.7	1	1	1.9	8	9	22.4	2	2	3.8	-1	-1	-1.9
Q7K0W1	CRN_DROME	crn	84262.5	DROME	Protein crooked neck				6	6	10.5				7	7	11.3	-1	-1	-0.8
Q8IRG3	Q94885_DROME	ORF	172481	DROME	Orf protein				6	7	6				6	8	5.4	0	-1	0.6
P48604	Q960Y8_DROME	alt	98594.1	DROME	Aluminum tubes, isoform G	3	3	4.2				6	6	9.2	1	1	1.5	-1	-1	-1.5
Q6NPB3	Q9VHR5_DROME	CG9684	71908.4	DROME	CG9684				8	8	14.3	1	1	1.6	9	9	16.4	-1	-1	-2.1
Q9VKD3	Q500Y6_DROME		112923	DROME	SD07352p				7	7	8.5				7	8	8.6	0	-1	-0.1
P07486	Q9VNI8_DROME	Hpr1	80761	DROME	Hpr1				6	6	9.6	1	1	1.3	7	7	11.8	-1	-1	-2.2
Q8MZ73	Q95U38_DROME	skap	54911.3	DROME	Succinyl-CoA ligase subunit beta	3	3	6.6				4	4	16.5	1	1	2.8	-1	-1	-2.8
Q2M1E6	ACOX1_DROME	CG5009	74287.9	DROME	Probable peroxisomal acyl-coenzyme A oxidase 1	5	5	9.1	1	1	1.5	6	6	11.2	2	2	3.9	-1	-1	-2.4
P21330	TCPA_DROME	T-cp1	59557.5	DROME	T-complex protein 1 subunit alpha	2	2	4.3	1	1	1.3	7	7	13.8	2	2	3.1	-1	-1	-1.8
Q9VRP9	Q9VB10_DROME	CG5590	44354.5	DROME	CG5590	3	3	11.4				3	3	11.4	1	1	5.6	-1	-1	-5.6
Q94920	O46111_DROME	Uba1	111691	DROME	Ubiquitin activating enzyme	4	4	7.3				2	2	2.4	1	1	1	-1	-1	-1
Q9VCX4	Q9VDS7_DROME	CG4538-RA	71279.2	DROME	CG4538, isoform A	2	2	5.3				4	4	11	1	1	3.7	-1	-1	-3.7
Q8SXM8	Q8MRH4_DROME	Acn	66261.8	DROME	LD46360p				3	3	6.3				4	4	10.1	-1	-1	-3.8
P55035	O61380_DROME	eIF4G	183943	DROME	Eukaryotic translation initiation factor 4G, isoform A	1	1	1				4	4	3	1	1	0.6	-1	-1	-0.6
P20240	Q8IGA3_DROME	CG15820	35372.1	DROME	SD11339p	1	1	3.2	3	5	13.3	1	1	3.2	3	6	13.3	0	-1	0
Q00637	Q8INN5_DROME	Unc-115b	82143.7	DROME	Unc-115b, isoform B				4	4	8.3	1	1	2.3	5	5	9.7	-1	-1	-1.4
Q8MZ78	Q9W392_DROME	CG7033	58064.4	DROME	CG7033	3	3	7.1				3	3	6.9	1	1	2.2	-1	-1	-2.2
Q0E8J3	Q8MRS4_DROME	MetRS	111464	DROME	AT05114p	1	1	2.1				3	3	4.5	1	1	1.7	-1	-1	-1.7
Q8MT58	Q9VQF5_DROME	Cwc25	61877.7	DROME	Cwc25				2	2	4.4				3	3	8.1	-1	-1	-3.7
Q59E61	CDK12_DROME	Cdk12	128334	DROME	Cyclin-dependent kinase 12				3	3	2.9				4	4	4.1	-1	-1	-1.2
Q9VZ34	Q9U5W6_DROME	msps	226935	DROME	Microtubule associated protein				4	4	2.1	5	5	3.1	5	5	2.7	-1	-1	-0.6
Q9V4C8	Q7KTI7_DROME	Pvr	168873	DROME	Receptor protein-tyrosine kinase	3	3	2.7				4	4	4.1	1	1	0.7	-1	-1	-0.7
Q7KJ08	Q8IGT5_DROME	Nop56	54779.7	DROME	RE33426p				1	1	3	2	2	5.6	2	2	6.7	-1	-1	-3.7
P11584	Q24036_DROME	fax	47117.7	DROME	Failed axon connections protein	3	3	12.7	1	1	4.8	1	2	2.9	2	2	7.2	-1	-1	-2.4
Q9VKY2	Q8IQZ6_DROME	CG42684	173334	DROME	Uncharacterized protein, isoform D				4	4	4	1	1	1.4	5	5	4.7	-1	-1	-0.7
Q7K0W0	Q7K012_DROME	Bap55	47319.7	DROME	Brahma associated protein 55kD				2	2	4.7	1	1	2.4	3	3	7.3	-1	-1	-2.6
Q9GYU8	Q6AWP8_DROME		121436	DROME	ATP-citrate synthase	2	2	2.9	2	2	2.5	3	3	4.2	3	3	4.2	-1	-1	-1.7
Q9W237	Q9VQL7_DROME	FASN1	266446	DROME	Fatty acid synthase 1, isoform A	2	2	1.1				4	4	2.3	1	1	0.5	-1	-1	-0.5
Q9NH72	Q9VC87_DROME	CG18528	54946.4	DROME	RE57978p							2	2	5.1	1	1	2.6	-1	-1	-2.6
Q9VAP9	PDI_DROME	Pdi	55781.6	DROME	Protein disulfide-isomerase	1	1	2.8				3	3	7.3	1	1	2.2	-1	-1	-2.2
P46824	RL3_DROME	RpL3	46916.2	DROME	60S ribosomal protein L3	2	2	7.7	1	1	2.9	2	2	7.7	2	2	7.7	-1	-1	-4.8
Q2PDP6	ATPG_DROME	ATPsyngamma	32871.5	DROME	ATP synthase subunit gamma, mitochondrial	1	1	3.7				2	2	9.1	1	1	3.7	-1	-1	-3.7
Q59E01	BSG2_DROME	Bsg25D	92749.5	DROME	Blastoderm-specific protein 25D				1	1	1.5				2	2	2.9	-1	-1	-1.4
Q494I6	Q7K5K3_DROME	CG11876	39351.7	DROME	GH08474p	2	2	6.3				3	3	7.7	1	1	2.5	-1	-1	-2.5
P46223	Q7KRS9_DROME	CG1815	181891	DROME	CG1815, isoform C				1	1	0.9				2	2	1.4	-1	-1	-0.5
Q9I7D3	PP11_DROME	Pp1alpha-96A	37370.4	DROME	Serine/threonine-protein phosphatase alpha-1 isoform				4	4	12.5				5	5	17.7	-1	-1	-5.2
Q27415	Q8MYS0_DROME	Hlc	43038.9	DROME	RH74035p										1	1	3.9	-1	-1	-3.9
Q7K7B5	O46048_DROME	east	250168	DROME	EG:133E12.4 protein										1	1	0.9	-1	-1	-0.9
O96739	Q9W3V2_DROME	CG4557-RA	103813	DROME	CG4557							1	1	2	1	1	1.3	-1	-1	-1.3
Q7KMR7	COPB2_DROME	beta'COP	102714	DROME	Coatomer subunit beta'							3	3	3.3	1	1	1	-1	-1	-1
Q9VLT5	LIG_DROME	lig	139492	DROME	Protein lingerer				1	1	0.9				2	2	2.6	-1	-1	-1.7
Q0E919	HYD_DROME	hyd	318884	DROME	E3 ubiquitin-protein ligase hyd							1	1	0.7	1	1	0.7	-1	-1	-0.7
Q9W3W8	Q5U0U9_DROME	Sec31	135997	DROME	AT25839p	1	1	1				2	2	2	1	1	1	-1	-1	-1
Q9VZ82	SAYP_DROME	e(y)3	212728	DROME	Supporter of activation of yellow protein				1	1	0.7				2	2	1.3	-1	-1	-0.6
Q9U915	A1Z9S5_DROME	Su(var)2-HP2	176105	DROME	RE12383p										1	1	1.1	-1	-1	-1.1
Q94899	CCNT_DROME	CycT	118270	DROME	Cyclin-T				2	2	3.2				3	3	4.5	-1	-1	-1.3
Q9VV73	Q8I7W6_DROME	ytr	21485.8	DROME	Putative RNA-binding protein				1	1	13.4				2	2	22.7	-1	-1	-9.3
P13008	CWC15_DROME	c12.1	28411.3	DROME	Protein CWC15 homolog										1	1	5.8	-1	-1	-5.8
Q961D1	LAM0_DROME	Lam	71300.8	DROME	Lamin Dm0				2	2	5				3	3	5	-1	-1	0
Q8IGW0	PSDE_DROME	Rpn11	34401.1	DROME	26S proteasome non-ATPase regulatory subunit 14	1	1	4.2				1	1	4.2	1	1	4.2	-1	-1	-4.2
Q9W278	RL13_DROME	RpL13	24951.4	DROME	60S ribosomal protein L13				1	1	4.6	1	1	4.6	2	2	9.2	-1	-1	-4.6
Q9VGW6	Q9W0P2_DROME	Rev1	112415	DROME	DNA repair protein REV1										1	1	1.5	-1	-1	-1.5
P20227	RL14_DROME	RpL14	19173.7	DROME	60S ribosomal protein L14							1	1	7.2	1	1	7.2	-1	-1	-7.2
Q9W0K4	Q9VX80_DROME	CG5004-RA	136822	DROME	CG5004, isoform A										1	1	1.3	-1	-1	-1.3
Q7K485	SUWA_DROME	su(w[a])	106142	DROME	Protein suppressor of white apricot				1	1	1				2	2	2.5	-1	-1	-1.5
Q86BP1	TBG1_DROME	gammaTub23C	53339.7	DROME	Tubulin gamma-1 chain										1	1	2.3	-1	-1	-2.3
P17704	Q7K0E6_DROME	AspRS	59059.6	DROME	Aspartyl-tRNA synthetase, isoform A	2	2	7.9				2	2	6.2	1	1	4.5	-1	-1	-4.5
Q9VLR5	Q6IJM7_DROME	HDC14603	33026.7	DROME	HDC14603										1	1	9.8	-1	-1	-9.8
Q8IN96	Q9W106_DROME	CG3589	56462.4	DROME	CG3589				1	1	2.2				2	2	5.3	-1	-1	-3.1
Q2PE29	Q9V434_DROME	AsnRS	63932.1	DROME	Asparaginyl-tRNA synthetase, isoform A	1	1	2.9				1	1	2.9	1	1	2.9	-1	-1	-2.9
Q7K141	THOC5_DROME	thoc5	70889.8	DROME	THO complex subunit 5										1	1	1.8	-1	-1	-1.8
Q7KLV9	Q8MQQ9_DROME	CG6701	143278	DROME	LD17208p (Fragment)				1	1	1				2	2	1.7	-1	-1	-0.7
Q9VV79	Q6NP70_DROME	CG32626	76777.5	DROME	RE05438p	1	1	1.4				1	1	1.5	1	1	1.5	-1	-1	-1.5
Q7KHK4	MED23_DROME	MED23	167067	DROME	Mediator of RNA polymerase II transcription subunit 23										1	1	1	-1	-1	-1
Q9W1R5	Q9VBP5_DROME	jigr1	38776.2	DROME	Jing interacting gene regulatory 1, isoform A										1	1	2.7	-1	-1	-2.7
Q5BID1	O62536_DROME	Nup154	153927	DROME	Nup154										1	1	0.9	-1	-1	-0.9
Q9VI55	SSBP_DROME	mtSSB	16367.6	DROME	Single-stranded DNA-binding protein, mitochondrial							2	2	15.1	1	1	5.5	-1	-1	-5.5
Q9VPC0	O44113_DROME	RhoGEF2	280951	DROME	Putative guanine nucleotide exchange factor RhoGEF2										1	1	0.6	-1	-1	-0.6
Q9VSL9	Q8MMD2_DROME	Eps-15	132113	DROME	Epidermal growth factor receptor pathway substrate clone 15, isoform B				1	1	0.8	1	1	0.8	2	2	2.1	-1	-1	-1.3
Q7JVI3	Y3800_DROME	CG3800	17614.9	DROME	CCHC-type zinc finger protein CG3800										1	1	7.3	-1	-1	-7.3
Q7K4N3	Q9W081_DROME	CG13923-RA	50139.7	DROME	AT01075p				1	1	2.3				2	2	5.6	-1	-1	-3.3
Q9I7S8	MNB_DROME	mnb	95903.4	DROME	Serine/threonine-protein kinase minibrain										1	1	1.4	-1	-1	-1.4
Q960Z0	Q1RL11_DROME	CG7766	65817.1	DROME	IP16072p										1	1	2.9	-1	-1	-2.9
Q0E9H5	Q8MRH0_DROME	tum	50595.3	DROME	RE37229p										1	1	2.2	-1	-1	-2.2
Q86NL1	Q8MT23_DROME	RpL30	12292.5	DROME	RH09938p							1	1	10.8	1	1	10.8	-1	-1	-10.8
Q9VY92	SLE_DROME	sle	158655	DROME	Protein slender lobes										1	1	1.1	-1	-1	-1.1
Q8MSI9	BN3D1_DROME	bin3	146235	DROME	Probable RNA methyltransferase bin3				1	1	0.8				2	2	1.7	-1	-1	-0.9
Q27597	Q4V4W5_DROME	CG31664	65172.7	DROME	IP12501p (Fragment)							1	1	1.7	1	1	1.7	-1	-1	-1.7
P49630	Q8IGK8_DROME	GM130	95960.4	DROME	RE72291p (Fragment)										1	1	2.3	-1	-1	-2.3
Q24179	BRE1_DROME	Bre1	119061	DROME	E3 ubiquitin-protein ligase Bre1										1	1	1.1	-1	-1	-1.1
Q9W2F9	Q0E8J3_DROME	zormin	409957	DROME	Zormin, isoform I										1	1	0.5	-1	-1	-0.5
P08111	HCF_DROME	Hcf	160186	DROME	Host cell factor										1	1	0.7	-1	-1	-0.7
P13607	NUP88_DROME	mbo	78681.5	DROME	Nuclear pore complex protein Nup88										1	1	2.3	-1	-1	-2.3
Q9VS79	RS16_DROME	RpS16	16774.8	DROME	40S ribosomal protein S16										1	1	6.1	-1	-1	-6.1
Q9VZZ4	Q494I6_DROME		89047.6	DROME	GH11852p										1	1	1.2	-1	-1	-1.2
P15348	RL7A_DROME	RpL7A	30732.1	DROME	60S ribosomal protein L7a							1	1	5.5	1	1	5.5	-1	-1	-5.5
Q9VKW5	POE_DROME	poe	590708	DROME	Protein purity of essence							1	1	0.2	1	1	0.2	-1	-1	-0.2
P28166	RL17_DROME	RpL17	21593.2	DROME	60S ribosomal protein L17										1	1	5.4	-1	-1	-5.4
O77477	RS26_DROME	RpS26	13266.7	DROME	40S ribosomal protein S26										1	1	7.9	-1	-1	-7.9
Q6NP13	Q961D1_DROME	CycK	44778.8	DROME	Cyclin K, isoform A										1	1	3.8	-1	-1	-3.8
P48159	BAB2_DROME	bab2	114663	DROME	Protein bric-a-brac 2										1	1	1.8	-1	-1	-1.8
Q7KU09	Q86NL1_DROME	CstF-64	48147.8	DROME	RE27227p										1	1	3.4	-1	-1	-3.4
Q9VG84	Q9W2F9_DROME	twz	36857.2	DROME	RE04768p										1	1	4.4	-1	-1	-4.4
Q9W3C8	TOP2_DROME	Top2	164397	DROME	DNA topoisomerase 2	1	1	0.9	1	1	0.6	2	2	1.5	2	2	1.2	-1	-1	-0.6
Q95SF2	ZFH1_DROME	zfh1	116599	DROME	Zinc finger protein 1										1	1	1.1	-1	-1	-1.1
Q9VXR3	RL23_DROME	RpL23	14936.7	DROME	60S ribosomal protein L23										1	1	7.9	-1	-1	-7.9
Q9VII9	Q7KU09_DROME	chinmo	87131.8	DROME	Chronologically inappropriate morphogenesis, isoform E										1	1	1.1	-1	-1	-1.1
Q9V3G7	Q9VG84_DROME	lig3	90849	DROME	DNA ligase										1	1	1.6	-1	-1	-1.6
Q6NN19	Q95SF2_DROME	CG10333	73061.4	DROME	GM01081p										1	1	1.9	-1	-1	-1.9
Q8I0P1	Q6NN19_DROME	CG8478	62526.6	DROME	RE04973p										1	1	3.1	-1	-1	-3.1
Q9VQ79	SPAST_DROME	spas	82749.9	DROME	Spastin										1	1	1.7	-1	-1	-1.7
Q9VUX2	RPB2_DROME	RpII140	134044	DROME	DNA-directed RNA polymerase II subunit RPB2										1	1	0.8	-1	-1	-0.8
P08266	Q9VKD2_DROME	CG6746	27542.7	DROME	CG6746										1	1	4.9	-1	-1	-4.9
Q9VHP0	Q0E965_DROME	SRPK	85131.8	DROME	SR protein kinase, isoform A										1	1	1.2	-1	-1	-1.2
Q58CJ2	Q9VH09_DROME	CG3999	109715	DROME	CG3999, isoform A										1	1	1.3	-1	-1	-1.3
O17445	Q1KN24_DROME	mud	286579	DROME	Mushroom body defect protein				1	1	0.4				2	2	0.8	-1	-1	-0.4
Q9W245	RL31_DROME	RpL31	14532.8	DROME	60S ribosomal protein L31										1	1	6.5	-1	-1	-6.5
Q9VKD2	Q5BIK3_DROME	ppan	30542.2	DROME	RH53050p										1	1	4.5	-1	-1	-4.5
Q9VPB2	RS2_DROME	RpS2	28899.8	DROME	40S ribosomal protein S2										1	1	3.7	-1	-1	-3.7
Q0KHR5	Q0E8K5_DROME	mri	48207.2	DROME	AT10158p										1	1	3.6	-1	-1	-3.6
Q0E965	Q9W3U0_DROME	CG4586	76604	DROME	Acyl-coenzyme A oxidase										1	1	1.5	-1	-1	-1.5
Q8IQ71	Q86PD1_DROME	ADD1	130948	DROME	RE53824p										1	1	0.8	-1	-1	-0.8
Q9VH09	O77431_DROME	EG:118B3.2	120034	DROME	EG:118B3.2 protein										1	1	0.8	-1	-1	-0.8
Q1KN24	WDR26_DROME	CG7611	69617.5	DROME	WD repeat-containing protein 26 homolog										1	1	1.9	-1	-1	-1.9
P54357	A1Z7X7_DROME	GstT2	26614.1	DROME	Glutathione S transferase T2										1	1	6.1	-1	-1	-6.1
Q960C2	Q95TP2_DROME	Nak	101469	DROME	LD33980p										1	1	2	-1	-1	-2
Q9V597	Q25B55_DROME	brp	201654	DROME	CAST										1	1	0.4	-1	-1	-0.4
Q9W0T1	GCP3_DROME	l(1)dd4	103708	DROME	Gamma-tubulin complex component 3 homolog										1	1	1.2	-1	-1	-1.2
O96827	SDA1_DROME	Mys45A	81984.9	DROME	Protein SDA1 homolog										1	1	1	-1	-1	-1
O02195	Q8IGE1_DROME	RpL10Ab	17275.6	DROME	RH43519p										1	1	8.4	-1	-1	-8.4
Q95TG7	EIF3B_DROME	eIF3-S9	80442.2	DROME	Eukaryotic translation initiation factor 3 subunit B										1	1	1.4	-1	-1	-1.4
Q5BIK3	NAT10_DROME	l(1)G0020	112875	DROME	RNA cytidine acetyltransferase										1	1	1.3	-1	-1	-1.3
P31009	H3_DROME	His3	15388.2	DROME	Histone H3										1	1	5.1	-1	-1	-5.1
Q0E8K5	Q7JRH5_DROME	CG5726	86593.1	DROME	CG5726										1	1	1.7	-1	-1	-1.7
H0U1H5	Q8IH18_DROME	4E-T	113891	DROME	LD07709p										1	1	1	-1	-1	-1
P62152	DDX6_DROME	me31B	51945.7	DROME	Putative ATP-dependent RNA helicase me31b										1	1	2.2	-1	-1	-2.2
Q9W3U0	CAPZB_DROME	cpb	31363.7	DROME	F-actin-capping protein subunit beta										1	1	3.3	-1	-1	-3.3
Q8SZU4	Q8IR23_DROME	vap	107951	DROME	GH13542p							1	1	0.9	1	1	0.9	-1	-1	-0.9
Q9VGU5	Q9VNE4_DROME	asl	116593	DROME	Asterless										1	1	1	-1	-1	-1
O96829	ISWI_DROME	Iswi	118874	DROME	Chromatin-remodeling complex ATPase chain Iswi										1	1	0.9	-1	-1	-0.9
Q8T3L6	SPR_DROME	SPR	50324	DROME	Sex peptide receptor										1	1	1.6	-1	-1	-1.6
Q9V3J1	Q9VPB8_DROME	Pex14	30804.8	DROME	Peroxin 14										1	1	5.4	-1	-1	-5.4
Q7K4G8	Q9W3X8_DROME	CG3198	49834.2	DROME	CG3198										1	1	4.6	-1	-1	-4.6
O76867	Q9VHI6_DROME	CG11983	48164.2	DROME	IP11728p										1	1	3.1	-1	-1	-3.1
Q24439	RL27A_DROME	RpL27A	17022.2	DROME	60S ribosomal protein L27a										1	1	5.4	-1	-1	-5.4
Q8MSM8	A8DYF7_DROME	mrj	38737.8	DROME	Mrj, isoform E										1	1	4.6	-1	-1	-4.6
Q9VLQ9	A8JR46_DROME	Ire1	120172	DROME	Inositol-requiring enzyme-1										1	1	1.6	-1	-1	-1.6
Q8SYQ2	RRP12_DROME	CG2691	153558	DROME	RRP12-like protein										1	1	0.9	-1	-1	-0.9
Q59E36	Q9GSR1_DROME	mus205	240075	DROME	DNA polymerase										1	1	0.3	-1	-1	-0.3
Q7KLW8	Q8T468_DROME	Nlg4	34098.3	DROME	AT13703p	1	1	2.1							1	1	2.1	-1	-1	-2.1
Q9VZ23	ACT1_DROME	Act5C	41822.2	DROME	Actin-5C	6	6	20.7	11	22	29.5	6	7	20.7	14	24	37.5	-3	-2	-8
Q86NS0	HSP7D_DROME	Hsc70-4	71131.9	DROME	Heat shock 70 kDa protein cognate 4	5	5	9.1	12	17	22	13	20	23.5	14	19	25.7	-2	-2	-3.7
Q9V895	O97417_DROME	didum	207249	DROME	Myosin V				15	15	10.9				16	17	12.1	-1	-2	-1.2
Q9NGC3	CPSF1_DROME	Cpsf160	164683	DROME	Cleavage and polyadenylation specificity factor subunit 1				13	13	11.8				13	15	11.3	0	-2	0.5
Q9W3W1	Q9VIX4_DROME	CG17544-RA	77295	DROME	Acyl-coenzyme A oxidase	8	9	16				13	15	25	2	2	3.8	-2	-2	-3.8
Q9VTV1	AP3D_DROME	g	114847	DROME	AP-3 complex subunit delta	1	1	1.2	8	10	9.6	1	1	1.2	9	12	11.1	-1	-2	-1.5
Q9VJW1	DDX41_DROME	abs	69488.4	DROME	ATP-dependent RNA helicase abstrakt				9	10	16.6				11	12	20.7	-2	-2	-4.1
Q8IR93	Q8IPE8_DROME	Mtpalpha	79638.9	DROME	Mitochondrial trifunctional protein alpha subunit, isoform B	11	12	18.7	3	3	5.4	12	14	22.4	5	5	8.3	-2	-2	-2.9
Q9VK46	A1Z9G2_DROME	fand	103328	DROME	FI18620p1				8	8	10.6				9	10	11.8	-1	-2	-1.2
Q8MS23	Q95RV6_DROME	CG4877	131943	DROME	LD09503p				6	6	7.6				8	8	10.5	-2	-2	-2.9
Q9VMR6	DHE3_DROME	Gdh	62537	DROME	Glutamate dehydrogenase, mitochondrial	6	6	11.4	1	1	2.8	7	7	15.1	3	3	6.6	-2	-2	-3.8
Q86NS4	Q7KPY3_DROME	mor	129026	DROME	Moira				5	5	6.7	3	3	4.8	6	7	8	-1	-2	-1.3
Q0E9B6	Q9Y145_DROME	BcDNA.GH04978	104043	DROME	BcDNA.GH04978				6	6	9.8				7	8	11.2	-1	-2	-1.4
Q9XYZ6	Q5BI86_DROME	CG13900	136584	DROME	RE01065p				3	3	3.4	1	1	1.1	5	5	4.8	-2	-2	-1.4
Q8SZL8	NCD_DROME	ncd	77474.7	DROME	Protein claret segregational	1	1	1.6	3	4	5.6	3	4	5.6	5	6	8.9	-2	-2	-3.3
P52029	Q9W4C1_DROME	CG15784	62329.8	DROME	IP13321p				2	3	4.5				4	5	7.2	-2	-2	-2.7
Q9VL78	A0A0B4LFW6_DROME	Rme-8	272479	DROME	Receptor mediated endocytosis 8, isoform B				3	3	1.5	4	4	1.9	5	5	2.5	-2	-2	-1
Q86PD1	KINH_DROME	Khc	110400	DROME	Kinesin heavy chain	4	4	5.4	3	3	4.3	5	6	6.5	5	5	6.8	-2	-2	-2.5
O77431	AP2A_DROME	AP-2alpha	105621	DROME	AP-2 complex subunit alpha				2	2	2.8	6	6	6.3	4	4	5.5	-2	-2	-2.7
Q2PE14	MILT_DROME	milt	120650	DROME	Trafficking kinesin-binding protein milt				2	2	2.1				4	4	5.6	-2	-2	-3.5
Q7K0L4	Q8T0Q2_DROME	CG9775	34156.7	DROME	CG9775, isoform D										2	2	8.6	-2	-2	-8.6
A1Z7X7	TGO1_DROME	Tango1	159054	DROME	Transport and Golgi organization protein 1	1	1	1	1	1	1	3	3	2.5	3	3	2.8	-2	-2	-1.8
Q95TP2	Q960G3_DROME	mop	200998	DROME	SD03094p										2	2	1.6	-2	-2	-1.6
O76755	GLYR1_DROME	CG4747	65252.6	DROME	Putative oxidoreductase GLYR1 homolog	2	2	5.6				2	2	5.6	2	2	5.6	-2	-2	-5.6
Q25B55	Q9VI72_DROME	Sas-4	103284	DROME	Spindle assembly abnormal 4 ortholog										2	2	3.3	-2	-2	-3.3
Q9XYP8	SUV37_DROME	Su(var)3-7	139991	DROME	Protein suppressor of variegation 3-7										2	2	1.8	-2	-2	-1.8
Q09J83	Q3YMU0_DROME	ERp60	55371.2	DROME	Protein disulfide-isomerase (Fragment)	4	4	10.4				3	3	7.6	2	2	4.3	-2	-2	-4.3
O77410	Q1LZ37_DROME	Taf7	55065	DROME	FI01305p				1	1	2.7				3	3	6.7	-2	-2	-4
Q9VYV4	Q960T6_DROME	Cep135	123087	DROME	Cep135, isoform A				1	1	1.1				3	3	3	-2	-2	-1.9
Q9VG69	D3DMZ9_DROME	Trx-2-RA	11736.8	DROME	Thioredoxin	2	2	10.4	2	2	19.8	1	1	10.4	3	4	19.8	-1	-2	0
Q7KKH3	Q7KTL4_DROME	sip2	70654.8	DROME	Septin interacting protein 2, isoform C							2	2	4.1	2	2	4.1	-2	-2	-4.1
P54397	O96757_DROME	stumps	112873	DROME	Dof protein	1	1	2.1				3	3	4.6	2	2	3.2	-2	-2	-3.2
P48588	IDH3A_DROME	l(1)G0156	40844.4	DROME	Probable isocitrate dehydrogenase [NAD] subunit alpha, mitochondrial	4	4	14.6				4	4	13.8	2	2	6.9	-2	-2	-6.9
Q8IGE1	2AAA_DROME	Pp2A-29B	65424.5	DROME	Serine/threonine-protein phosphatase PP2A 65 kDa regulatory subunit							2	2	5.6	2	2	5.1	-2	-2	-5.1
Q8MQS7	Q9VXN3_DROME	CG8578	45402.3	DROME	CG8578, isoform A										2	2	6.8	-2	-2	-6.8
Q8I7C3	Q86BS3_DROME	Chro	101054	DROME	Chromator, isoform A										2	2	3.3	-2	-2	-3.3
Q1WWG7	RL4_DROME	RpL4	45026.1	DROME	60S ribosomal protein L4				1	1	5.5				3	3	11.7	-2	-2	-6.2
Q04047	Q9VJD1_DROME	GCS2beta	61540	DROME	Glucosidase 2 beta subunit, isoform A	2	2	3.6				3	3	5.7	2	2	4.4	-2	-2	-4.4
Q9VQ78	Q7KND8_DROME	Mad1	85019.1	DROME	FI09619p										2	2	4.7	-2	-2	-4.7
O15971	GAG17_DROME	gag	51586.3	DROME	Retrovirus-related Gag polyprotein from copia-like transposable element 17.6							1	1	3	2	2	8.9	-2	-2	-8.9
O46102	Q6NNW7_DROME	CG32306	194820	DROME	AT07527p (Fragment)				1	1	0.8				3	3	2.5	-2	-2	-1.7
Q8T9I6	IMB_DROME	Fs(2)Ket	98696.5	DROME	Importin subunit beta							1	1	1.5	2	2	3.2	-2	-2	-3.2
Q0E940	Y5521_DROME	CG5521	216328	DROME	Probable Rho GTPase-activating protein CG5521				1	1	0.8				3	3	2.2	-2	-2	-1.4
Q9VUB5	O17432_DROME	Cdk9	46787.4	DROME	Cyclin-dependent kinase 9										2	2	5.7	-2	-2	-5.7
Q6II44	SARM1_DROME	Ect4	147885	DROME	Sterile alpha and TIR motif-containing protein 1										2	2	1.8	-2	-2	-1.8
Q6NQW5	Q9VGA4_DROME	MBD-R2	130151	DROME	MBD-R2										2	2	3.3	-2	-2	-3.3
Q9V345	Q3KN36_DROME	CG1883	28346.7	DROME	GM06992p				1	1	4.8	1	1	3.2	3	3	13.6	-2	-2	-8.8
Q9VLI3	Q8IR86_DROME	bif	130092	DROME	Bifocal, isoform B										2	2	2.8	-2	-2	-2.8
Q9W3C1	P91945_DROME	Klp67A	92441.3	DROME	Kinesin-like protein										2	2	2.9	-2	-2	-2.9
Q9VHJ7	Q0KHU2_DROME	Imp	69431.2	DROME	IGF-II mRNA-binding protein, isoform K										2	2	5.1	-2	-2	-5.1
Q9VUX1	Q8IHA8_DROME	CG8273	99267.2	DROME	AT18855p										2	2	2.4	-2	-2	-2.4
P02299	Q9VAP9_DROME	CG11873	319395	DROME	Uncharacterized protein, isoform A										2	2	1	-2	-2	-1
Q9V466	Q9VV79_DROME	spd-2	124543	DROME	BcDNA.LD24702										2	2	2.1	-2	-2	-2.1
Q7JRH5	RL19_DROME	RpL19	23998.6	DROME	60S ribosomal protein L19										2	2	13.3	-2	-2	-13.3
O61604	HIPPO_DROME	hpo	75110.4	DROME	Serine/threonine-protein kinase hippo										2	2	3.7	-2	-2	-3.7
Q86B44	Q0PQ30_DROME	Klp61F	121195	DROME	Microtubule dependent motor protein				12	12	14.7	7	7	8.9	14	15	17.1	-2	-3	-2.4
Q8IH18	HSP83_DROME	Hsp83	81866.1	DROME	Heat shock protein 83	9	11	13.8	5	5	7.9	13	15	18.1	7	8	12	-2	-3	-4.1
P36241	SYMPK_DROME	Sym	132078	DROME	Symplekin				15	16	13.8				17	19	17.3	-2	-3	-3.5
Q23983	PABP_DROME	pAbp	69926	DROME	Polyadenylate-binding protein				3	3	7.7	3	3	7.9	6	6	14.5	-3	-3	-6.8
Q9VS57	AGO2_DROME	AGO2	136851	DROME	Protein argonaute-2	1	1	1.9	6	9	7.5	4	4	5.9	10	12	13.3	-4	-3	-5.8
Q9UB07	Q9VU76_DROME	cmb	183994	DROME	Combover, isoform A				5	5	4.3				8	8	7.7	-3	-3	-3.4
P00522	Q7YZ99_DROME	CG7971	122661	DROME	CG7971, isoform A				4	4	5.8				6	7	8	-2	-3	-2.2
Q9VSR7	Q9VT61_DROME	CG8108	102949	DROME	CG8108, isoform A				3	3	5.8	2	2	3.8	6	6	12.7	-3	-3	-6.9
P23128	EIF3A_DROME	eIF3-S10	133881	DROME	Eukaryotic translation initiation factor 3 subunit A	2	2	1.6	2	2	1.8	8	8	8.2	5	5	5.5	-3	-3	-3.7
P48603	A1Z6M0_DROME	Bap170	183031	DROME	Brahma associated protein 170kD				3	3	1.9				6	6	5	-3	-3	-3.1
Q9XTL2	Q7KN75_DROME	Dp1	144278	DROME	Dodeca-satellite-binding protein 1, isoform A	3	3	3.6				4	4	3.8	3	3	3.2	-3	-3	-3.2
Q9VAA9	A4V4F2_DROME	Flo2	46602.8	DROME	Flotillin 2, isoform F	2	2	5.2	1	1	3.5	3	3	8.7	4	4	12.5	-3	-3	-9
Q9Y134	LARP_DROME	larp	178146	DROME	La-related protein 1	2	2	1.5	2	2	1.8	2	2	1.6	5	5	4.5	-3	-3	-2.7
Q9VX77	Q9W2U7_DROME	nocte	235592	DROME	LP18708p							1	1	0.6	3	3	2.6	-3	-3	-2.6
Q8IR23	Q32KE8_DROME	CG3532	130172	DROME	RE58741p				1	1	0.9	1	1	1.2	4	4	4.6	-3	-3	-3.7
Q09332	Q4QQC1_DROME		97201.9	DROME	RE07060p										3	3	5.9	-3	-3	-5.9
P29327	Q8IQN4_DROME	Mbs	123609	DROME	FI18194p1	2	2	2.3				3	3	3.8	3	3	3.8	-3	-3	-3.8
Q9VNE4	Q9VPB0_DROME	HIPP1	99995.3	DROME	FI23914p1										3	3	5.1	-3	-3	-5.1
H0U315	Q0E9C5_DROME	shn	271866	DROME	Schnurri, isoform A										3	3	2.2	-3	-3	-2.2
Q9VH07	O44384_DROME	pol	166018	DROME	Prgag-pol										3	3	2.1	-3	-3	-2.1
Q24368	Q9VC64_DROME	ana1	194226	DROME	Anastral spindle 1, isoform A										3	3	2.2	-3	-3	-2.2
A4ULK5	A1Z8U0_DROME	Prp8	279580	DROME	Pre-mRNA processing factor 8				25	29	12.1	1	1	0.3	30	33	14.6	-5	-4	-2.5
Q8SWR3	CH60_DROME	Hsp60	60809.5	DROME	60 kDa heat shock protein, mitochondrial	12	14	26.7	3	3	6.8	19	25	37	6	7	12.6	-3	-4	-5.8
Q9VQQ9	TAF2_DROME	Taf2	139500	DROME	Transcription initiation factor TFIID subunit 2				10	12	10.5				14	16	16.3	-4	-4	-5.8
Q86NR6	TERA_DROME	TER94	88860.2	DROME	Transitional endoplasmic reticulum ATPase TER94	9	9	16.6	4	4	6.7	9	10	18.6	7	8	13.2	-3	-4	-6.5
Q9VPB8	Q9W0R0_DROME	Cdc5	93086.2	DROME	Cell division cycle 5 ortholog, isoform A				7	8	11.2	2	2	3.4	10	12	16.5	-3	-4	-5.3
Q9NH88	TAF5_DROME	Taf5	79325.6	DROME	Transcription initiation factor TFIID subunit 5				8	9	16.8				12	13	22.4	-4	-4	-5.6
A0A0B7P9G0	A0A0B4K7A5_DROME	hts	81557.9	DROME	Hu li tai shao, isoform Q	3	4	6.4	7	9	16	9	10	19.9	12	13	27.3	-5	-4	-11.3
Q7KVD1	Q4QPQ0_DROME		61925.3	DROME	GH22814p (Fragment)	7	12	14.4	3	3	5.7	8	14	20.1	7	7	17.1	-4	-4	-11.4
Q9VTL5	DYHC_DROME	Dhc64C	530189	DROME	Dynein heavy chain, cytoplasmic	1	1	0.2				11	11	2.9	4	4	0.9	-4	-4	-0.9
Q9W3X8	Q9VTY8_DROME	sti	211326	DROME	Protein kinase C				1	1	0.5				5	5	3.3	-4	-4	-2.8
Q9VHI6	Q9VR29_DROME	CG3225	76115.7	DROME	CG3225				3	3	5.3				7	7	9.6	-4	-4	-4.3
Q9VNX8	Q8IMW5_DROME	mld	212857	DROME	Molting defective, isoform A				5	5	3.6	1	1	0.6	8	9	6	-3	-4	-2.4
Q9VP13	Q9VPL0_DROME	CG3436	38860	DROME	CG3436, isoform A										4	4	13.8	-4	-4	-13.8
O02393	Q9VJ44_DROME	CG17597	43904.6	DROME	SD06839p	3	3	9.3				4	4	14.5	4	4	12	-4	-4	-12
Q9VLT1	MYO7A_DROME	ck	250311	DROME	Myosin-VIIa				1	1	0.5				5	5	2.7	-4	-4	-2.2
Q8T0S6	TAF4_DROME	Taf4	99338.9	DROME	Transcription initiation factor TFIID subunit 4				7	8	9.6				13	13	20.6	-6	-5	-11
Q9VL18	Q7KJ37_DROME	bor	63091.7	DROME	Cytoplasmic protein 89BC	6	6	11.7	9	11	15	9	11	18.2	13	16	25.3	-4	-5	-10.3
P41092	GPTC1_DROME	CG8833	107900	DROME	G patch domain-containing protein 1 homolog				5	5	7.5				9	10	12.4	-4	-5	-4.9
Q7KLX3	CNN_DROME	cnn	149522	DROME	Centrosomin				1	1	0.8				6	6	5.4	-5	-5	-4.6
A8DYF7	Q9VD52_DROME	CG6015	65433.3	DROME	CG6015				3	3	5.9				6	8	12	-3	-5	-6.1
Q9VJY6	V9GZW9_DROME	ORF	181806	DROME	Uncharacterized protein										5	5	3.6	-5	-5	-3.6
Q9VJ10	Q9V4D4_DROME	bip2	154502	DROME	Bip2				15	15	13.9				20	21	19.9	-5	-6	-6
A8JR46	Q9VKG8_DROME	Dlg5	209866	DROME	CG6509, isoform A				6	6	4.1				12	12	7.5	-6	-6	-3.4
Q960B1	AFF4_DROME	lilli	180090	DROME	AF4/FMR2 family member 4				3	3	2.7				9	9	10.3	-6	-6	-7.6
Q7JVY0	Q9VBU7_DROME	Nup358	296387	DROME	Nucleoporin 358kD, isoform A							1	1	0.4	6	6	3.1	-6	-6	-3.1
Q0E8P6	Q7KSN8_DROME	CG31368	172345	DROME	Uncharacterized protein, isoform D				10	11	8.3	2	2	1.7	18	18	13.1	-8	-7	-4.8
Q6NL81	A0A0B4KFE9_DROME	Mtor	262355	DROME	Megator, isoform B				18	19	9.4				25	26	13.6	-7	-7	-4.2
Q95R88	Q400N2_DROME	Plp	327272	DROME	Pericentrin-like protein, isoform F				7	7	3.4				14	14	6.5	-7	-7	-3.1
Q86BR8	SPTCB_DROME	beta-Spec	265741	DROME	Spectrin beta chain	5	5	2.8	41	47	22.4	14	14	8	49	55	27.3	-8	-8	-4.9
Q9VYV3	Y2199_DROME	CG2199	81992.5	DROME	Zinc finger protein CG2199										7	8	13.6	-7	-8	-13.6
Q7KIQ2	Q9V3Y5_DROME	BcDNA.LD23634	112699	DROME	BcDNA.LD23634	1	1	2.6	17	22	29.1	3	3	4.7	21	31	32.7	-4	-9	-3.6
Q9VYA7	CPSF2_DROME	Cpsf100	85419.1	DROME	Probable cleavage and polyadenylation specificity factor subunit 2				10	12	19.7				19	21	30.7	-9	-9	-11
Q9GSR1	Q2Q3V4_DROME	Dcr-2	196950	DROME	Dicer-2 (Fragment)	1	1	0.6	7	7	3.9	2	2	1.1	16	16	9.6	-9	-9	-5.7
Q8MKW7	D1Z359_DROME	Spn-RA	232394	DROME	LP20995p	1	1	0.6	27	34	19.5	3	3	1.6	38	45	26.1	-11	-11	-6.6
Q86BS7	U520_DROME	l(3)72Ab	244512	DROME	Putative U5 small nuclear ribonucleoprotein 200 kDa helicase				25	26	14.5				33	39	19	-8	-13	-4.5
Q8T468	SPTCA_DROME	alpha-Spec	278305	DROME	Spectrin alpha chain	9	9	4	50	55	25.8	19	20	9.7	63	73	30.7	-13	-18	-4.9
