# Supplementary material for: The Wolbachia WalE1 effector alters Drosophila endocytosis
Source: PLoS Pathog. 2024 Mar 28;20(3):e1011245. doi: 10.1371/journal.ppat.1011245 (PMC11003677; doi:10.1371/journal.ppat.1011245)
Supplement: S2 Table — (XLSX) [file ppat.1011245.s006.xlsx]

## Sheet: Sheet1
Gene of interest	Genotype	wMel infection?*	Source	Notes
source of wMel	w[1]; +; +	Y and N	BDSC 145
balancer	w[1118]; +; Dr[Mio]/TM3, P{w[+mC]=GAL4-twi.G}2.3, P{UAS-2xEGFP}AH2.3, Sb[1] Ser[1]	Y	BDSC 6663
balancer	w[1118/1]; +; Dr[Mio]/TM3, P{w[+mC]=GAL4-twi.G}2.3, P{UAS-2xEGFP}AH2.3, Sb[1] Ser[1]	Y	this study	crossed in wMel from BDSC #145
Deletion of past1 region 87B10;87E9, 3R:12430124;3R:13401874	w[1118]; +; Df(3R)BSC486/TM6C, Sb[1] cu[1]	N	BDSC 24990
Deletion of past1 region 87C3-87C4;87C9-87D1	+; +; Df(3R)kar-Sz29/TM3, Sb[1] Ser[1])	N	BDSC 6164
Deletion of past1 region 87C3-87C4;87C9-87D1	w[1118/1]; +; Df(3R)Kar-Sz29/TM3, P{w[+mC]=GAL4-twi.G}2.3, P{UAS-2xEGFP}AH2.3, Sb[1] Ser[1]	N	this study	rebalanced Df from BDSC 6164 with BDSC 6663
Deletion of past1 and Ninjurin C (NijC, CG14394)	w[*]; sna[Sco]/CyO; Past1[110-1]/TM6B, Tb[1]	Y	BDSC 79616	Olswang-Kutz et al., 2009, J. Cell Sci. 122(4): 471--480
Deletion of past1	w[*]; sna[Sco]/CyO; Past1[60-4]/TM6B, Tb[1]	Y	BDSC 79617	Olswang-Kutz et al., 2009, J. Cell Sci. 122(4): 471--480
Deletion of past1 and Ninjurin C (NijC, CG14394)	w[1118 and 1]; +; past1[110-1]/TM3, P{w[+mC]=GAL4-twi.G}2.3, P{UAS-2xEGFP}AH2.3, Sb[1] Ser[1]	Y and N	this study	rebalanced past1[110-1] with wMel from BDSC 145
Deletion of past1	w[1118 and 1]; +; past1[60-4]/TM3, P{w[+mC]=GAL4-twi.G}2.3, P{UAS-2xEGFP}AH2.3, Sb[1] Ser[1]	Y and N	this study	rebalanced past1[60-4] with wMel from BDSC 145
Deletion of past1 with wild-type eyes	+; +; past1[60-4]/TM3, Sb[1]	Y and N	this study	w[+] background for toxicity assays
nos-Cas9	y[1] sc[*] v[1] sev[21]; + ;P{y[+t7.7] v[+t1.8]=nos-Cas9.R}attP2	Y and N	Rainbow Transgenics, Inc	same as BDSC #78782, used to generate CRISPR mutants in past1
past1[M10]	w[*]; +; past1[M10], nos-Cas9 attP2	Y and N	this study	Past1 Crispr 2bp deletion/frame shift/stop
past1[M10]	w[*]; +; past1[M10], nos-Cas9 attP2/TM3, P{w[+mC]=GAL4-twi.G}2.3, P{UAS-2xEGFP}AH2.3, Sb[1] Ser[1]	Y	this study	TM3 floating
past1[F15]	w[*]; +; past1[F15], nos-Cas9 attP2	Y and N	this study	Past1 Crispr 2bp deletion/frame shift/stop
past1[F15]	w[*]; +; past1[F10], nos-Cas9 attP2/TM3, P{w[+mC]=GAL4-twi.G}2.3, P{UAS-2xEGFP}AH2.3, Sb[1] Ser[1]	Y	this study	TM3 floating
past1[wt] line M7	w[*]; +; past1[wt-M7], nos-Cas9 attP2	Y and N	this study	wild-type past1 control for genetic background
past1[wt] line F7	w[*]; +; past1[wt-F7], nos-Cas9 attP2	Y and N	this study	wild-type past1 control for genetic background
w[+] with third chromosome balancers	+; +; TM3, Sb[1]/TM6B, Tb[1] Dr[Mio]	N	BDSC 3644	to rebalance 3rd chromosomes with w[+]
past1[M10] with wild-type eyes	+; +; past1[M10], nos-Cas9 attP2	Y and N	this study	w[+] background for toxicity assays
past1[F15] with wild-type eyes	+; +; past1[F15], nos-Cas9 attP2	Y and N	this study	w[+] background for toxicity assays
past1[wt] line M7 with wild-type eyes	+; +; past1[wt-M7], nos-Cas9 attP2	Y and N	this study	wild-type control for toxicity assays
past1[wt] line F7 with wild-type eyes	+; +; past1[wt-F7], nos-Cas9 attP2	Y and N	this study	wild-type control for toxicity assays
transgenic walE1 expression	w[1118]; +; P{w[+mC]=UASp-RFP.WalE1}4M	N	1
transgenic walE1 expression	w[1118]; +; P{w[+mC]=UASp-RFP.WalE1}7M	N	1
transgenic walE1 expression with wild-type eyes	+; +; P{w[+mC]=UASp-RFP.WalE1}4M	N	this study	crossed into a w[+] background for toxicity/garland cell assays
transgenic walE1 expression with wild-type eyes	+; +; P{w[+mC]=UASp-RFP.WalE1}7M	N	this study	crossed into a w[+] background for toxicity/garland cell assays
Hand-GAL4 driver	w[1118]; +; P{y[+t7.7] w[+mC]=GMR88D05-GAL4}attP2	Y and N	BDSC 48396	drives expression in garland cells
Hand-GAL4 driver with wild-type eyes	+; +; P{y[+t7.7] w[+mC]=GMR88D05-GAL4}attP2	Y and N	this study	w[+] background for toxicity/garland cell assays
UAS-GFP.nls	w[1118]; +; P{w[+mC]=UAS-GFP.nls}14	N	BDSC 4775	verification of Hand-GAL4 driver expression in garland cells
ubiquitous GAL4 driver	y[1], w[*]; P{w[+mC]=Act5C-GAL4}25FO1/CyO, y[+]; +	Y and N	BDSC 4414	toxicity assay of walE1 expression
ubiquitous GAL4 driver	y[1] w[*]; +; P{w[+mC]=Act5C-GAL4}17bFO1/TM6B, Tb[1] Antp[Hu]	Y	BDSC 3954	toxicity assay of walE1 expression
ubiquitous GAL4 driver	y[1]/y[+], w[*]; +; P{w[+mC]=Act5C-GAL4}17bFO1/TM3, P{w[+mC]=GAL4-twi.G}2.3, P{UAS-2xEGFP}AH2.3, Sb[1] Ser[1]	Y and N	this study	Rebalanced BDSC 3954 by crossing to BDSC 6663
car[1]	car[1]	Y and N	BDSC 19	positive control for toxicity assays
Reference:
1 = Sheehan, K. B., Martin, M., Lesser, C. F., Isberg, R. R., & Newton, I. L. (2016). Identification and characterization of a candidate Wolbachia pipientis type IV effector that interacts with the actin cytoskeleton. MBio, 7(4), 10-1128
