# Supplementary material for: The Wolbachia WalE1 effector alters Drosophila endocytosis
Source: PLoS Pathog. 2024 Mar 28;20(3):e1011245. doi: 10.1371/journal.ppat.1011245 (PMC11003677; doi:10.1371/journal.ppat.1011245)
Supplement: S3 Table — White and vermillion mutations, as well as balancer chromosomes, make flies more sensitive to silver nitrate. (XLSX) [file ppat.1011245.s007.xlsx]

## Sheet: Sheet1
P1 Parent and F1 offspring genotypes from five crosses with or without 0.003% AgNO3 treatment.	Treatment	% Total adult viability
Cross: y[1] sc[*] v[1] sev[21]; +; nos-cas9 X w[*]; +; past1[60-4]/TM3, Sb[1] Ser[1]
nos-cas9/past1[60-4] (heterozygous past1, w and v mutations)	Control	100
nos-cas9/TM3, Sb[1] (heterozygous w, v, and balancer mutations)	Control	84
nos-cas9/past1[60-4] (heterozygous past1, w and v mutations)	AgNO3	93
nos-cas9/TM3, Sb[1] (heterozygous w, v, and balancer mutations)	AgNO3	65
Cross: w[*]; +; past1[wt-M7], nos-cas9 X. w[*]; +; past1[60-4]/TM3, Sb[1] Ser[1]
past1[wt-M7]/past1[60-4] and nos-cas9, past1[wt-M7]/TM3 (homozygous w[-], heterozygous past1[-] or balancer)	Control	91
past1[wt-M7]/past1[60-4] and nos-cas9, past1[wt-M7]/TM3 (homozygous w[-], heterozygous past1[-] or balancer)	AgNO3	9
Cross: w[*]; +; past1[wt-F7], nos-cas9 X w[*]; +; past1[60-4]/TM3, Sb[1] Ser[1]
past1[wt-F7]/past1[60-4] and nos-cas9, past1[wt-F7]/TM3 (homozygous w[-], heterozygous past1[-] or balancer)	Control	91
past1[wt-F7]/past1[60-4] and nos-cas9, past1[wt-F7]/TM3 (homozygous w[-], heterozygous past1[-] or balancer)	AgNO3	9
Cross: w[1118]; +; UAS-WalE1-RFP-7M X w[*]; +; Act5C-GAL4/TM3, Sb[1] Ser[1]
UAS-WalE1-RFP-7M, + / +, Act5C-GAL4 (homozygous w[-], ubiquitous expression WalE1)	Control	60
UAS-WalE1-RFP-7M, + / +, TM3, Sb, Ser (homozygous w[-])	Control	84
UAS-WalE1-RFP-7M, + / +, Act5C-GAL4 (homozygous w[-], ubiquitous expression WalE1)	AgNO3	31
UAS-WalE1-RFP-7M, + / +, TM3, Sb, Ser (homozygous w[-])	AgNO3	22
Cross: w[1118]; +; UAS-WalE1-RFP-7M X w[*]; +; Hand-GAL4
w[1118]/w*; UAS-WalE1-RFP-7M, + / +, Hand-GAL4 (homozygous w[-], Garland cell expression WalE1)	Control	74
w[1118]/w*, UAS-WalE1-RFP-7M, + / +, Hand-GAL4 (homozygous w[-], Garland cell expression WalE1)	AgNO3	31
